# Supplementary material for: 2,4-Diiodo­aniline
Source: Acta Crystallogr Sect E Struct Rep Online. 2009 Aug 8;65(Pt 9):o2108. doi: 10.1107/S1600536809030438 (PMC2970149; doi:10.1107/S1600536809030438)
Supplement: Supplementary file 1 [file e-65-o2108-sup1.cif]

##############################################################################
###                                                                        ###
###        Electronic paper (Acta Crystallographica Section E)             ###
###                                                                        ###
##############################################################################
#                                                                            #
# This CIF contains the data in a paper accepted for publication in Acta     #
# Crystallographica Section E. It conforms to the requirements of Notes      #
# for Authors for Section E, and has been peer reviewed under the auspices   #
# of the IUCr Commission on Journals.                                        #
#                                                                            #
# Full details of the Crystallographic Information File format               #
# are given in the paper "The Crystallographic Information File (CIF):       #
# a New Standard Archive File for Crystallography" by S. R. Hall, F. H.      #
# Allen and I. D. Brown [Acta Cryst. (1991), A47, 655-685].                  #
#                                                                            #
# The current version of the core CIF dictionary is obtainable from          #
# ftp://ftp.iucr.org/pub/cif_core.dic. The current version number is 2.4.    #
#                                                                            #
# Software is freely available for graphical display of the structure(s) in  #
# this CIF.  For information consult the CIF home page http://www.iucr.org/  #
# cif/home.html                                                              #
#                                                                            #
# This file may be used for bona fide research purposes within the           #
# scientific community so long as proper attribution is given to the journal # 
# article from which it was obtained.                                        #
#                                                                            #
##############################################################################
                                             
data_global
_audit_creation_method     '<i>SHELXL97</i> (Sheldrick, 2008)'
_journal_date_recd_electronic     2009-07-14
_journal_date_accepted     2009-07-31
_journal_name_full     'Acta Crystallographica, Section E'
_journal_year     2009
_journal_volume     65
_journal_issue      9
_journal_page_first     o2108
_journal_page_last     o2108
_journal_paper_category     QO
_journal_coeditor_code     IS2440
_publ_contact_author_name     'Dr Graham Smith'
_publ_contact_author_address
;
    School of Physical and Chemical Sciences
    Queensland University of Technology
    GPO Box 2434, Brisbane, Qld 4001, Australia
;
_publ_contact_author_email     g.smith@qut.edu.au
_publ_contact_author_fax     ' 61 7 3138 1804 '
_publ_contact_author_phone     ' 61 7 3300 2667 '
_publ_section_title
;
2,4-Diiodoaniline
;
loop_
    _publ_author_name
    _publ_author_address
    'Graham Smith'
;
  School of Physical and Chemical Sciences
  Queensland University of Technology
  GPO Box 2434, Brisbane, Qld 4001, Australia
;
    'Urs D. Wermuth'
;
  School of Physical and Chemical Sciences
  Queensland University of Technology
  GPO Box 2434, Brisbane, Qld 4001, Australia
;
data_I
_audit_creation_method     SHELXL97
_chemical_name_systematic
;
2,4-Diiodoaniline
;
_chemical_name_common     '2,4-diiodoaniline'
_chemical_formula_moiety     'C6 H5 I2 N'
_chemical_formula_sum     'C6 H5 I2 N'
_chemical_formula_iupac     'C6 H5 I2 N'
_chemical_formula_weight     344.91
_chemical_melting_point     ?
_chemical_melting_point_gt     368
_chemical_melting_point_lt     369
_symmetry_cell_setting     'orthorhombic'
_symmetry_space_group_name_H-M     'P 21 21 21'
_symmetry_space_group_name_Hall     'P 2ac 2ab'
loop_
    _symmetry_equiv_pos_as_xyz
    'x, y, z'
    '-x+1/2, -y, z+1/2'
    'x+1/2, -y+1/2, -z'
    '-x, y+1/2, -z+1/2'
_cell_length_a     4.38700(10)
_cell_length_b     10.9626(3)
_cell_length_c     16.9778(4)
_cell_angle_alpha     90.00
_cell_angle_beta     90.00
_cell_angle_gamma     90.00
_cell_volume     816.51(3)
_cell_formula_units_Z     4
_cell_measurement_reflns_used     5620
_cell_measurement_theta_min     3.02
_cell_measurement_theta_max     32.19
_cell_measurement_temperature     200(2)
_exptl_crystal_description     'needle'
_exptl_crystal_colour     'colourless'
_exptl_crystal_size_max     0.30
_exptl_crystal_size_mid     0.18
_exptl_crystal_size_min     0.18
_exptl_crystal_density_diffrn     2.806
_exptl_crystal_density_meas     ?
_exptl_crystal_density_method     'not measured'
_exptl_crystal_F_000     616
_exptl_absorpt_coefficient_mu     7.619
_exptl_absorpt_correction_type     'multi-scan'
_exptl_absorpt_process_details     '(<i>SADABS</i>; Sheldrick, 1996)'
_exptl_absorpt_correction_T_min     0.146
_exptl_absorpt_correction_T_max     0.250
_exptl_special_details
;
;
_diffrn_ambient_temperature     200(2)
_diffrn_radiation_type     MoK\a
_diffrn_radiation_wavelength     0.71073
_diffrn_radiation_source     'Enhance (Mo) X-ray tube'
_diffrn_radiation_monochromator     'graphite'
_diffrn_measurement_device_type
                                'Oxford Diffraction Gemini-S Ultra CCD-detector'
_diffrn_measurement_method     \w
_diffrn_detector_area_resol_mean     ?
_diffrn_reflns_number     6739
_diffrn_reflns_av_R_equivalents     0.0239
_diffrn_reflns_av_sigmaI/netI     0.0201
_diffrn_reflns_theta_min     3.03
_diffrn_reflns_theta_max     27.49
_diffrn_reflns_theta_full     27.49
_diffrn_measured_fraction_theta_max     0.988
_diffrn_measured_fraction_theta_full     0.988
_diffrn_reflns_limit_h_min     -5
_diffrn_reflns_limit_h_max     5
_diffrn_reflns_limit_k_min     -13
_diffrn_reflns_limit_k_max     14
_diffrn_reflns_limit_l_min     -22
_diffrn_reflns_limit_l_max     18
_diffrn_standards_number     ?
_diffrn_standards_interval_count     ?
_diffrn_standards_interval_time     ?
_diffrn_standards_decay_%     0
_refine_special_details
;
Refinement of <i>F</i>^2^ against ALL reflections. The weighted <i>R</i>-factor
<i>wR</i> and goodness of fit <i>S</i> are based on <i>F</i>^2^, conventional
<i>R</i>-factors <i>R</i> are based on <i>F</i>, with <i>F</i> set to zero for
negative <i>F</i>^2^. The threshold expression of <i>F</i>^2^ >
\s(<i>F</i>^2^) is used only for calculating <i>R</i>-factors(gt) <i>etc</i>.
and is not relevant to the choice of reflections for refinement.
<i>R</i>-factors based on <i>F</i>^2^ are statistically about twice as large
as those based on <i>F</i>, and <i>R</i>- factors based on ALL data will be
even larger.
;
_reflns_number_total     1873
_reflns_number_gt     1790
_reflns_threshold_expression     'I>2\s(I)'
_refine_ls_structure_factor_coef     Fsqd
_refine_ls_matrix_type     full
_refine_ls_R_factor_all     0.0195
_refine_ls_R_factor_gt     0.0179
_refine_ls_wR_factor_gt     0.0378
_refine_ls_wR_factor_ref     0.0381
_refine_ls_goodness_of_fit_ref     1.054
_refine_ls_restrained_S_all     1.054
_refine_ls_number_reflns     1873
_refine_ls_number_parameters     90
_refine_ls_number_restraints     0
_refine_ls_hydrogen_treatment     mixed
_refine_ls_weighting_scheme     calc
_refine_ls_weighting_details
                 'calc w=1/[\s^2^(Fo^2^)+(0.0207P)^2^] where P=(Fo^2^+2Fc^2^)/3'
_atom_sites_solution_hydrogens     geom
_atom_sites_solution_primary     direct
_atom_sites_solution_secondary     difmap
_refine_ls_shift/su_max     0.003
_refine_ls_shift/su_mean     0.000
_refine_diff_density_max     0.378
_refine_diff_density_min     -0.474
_refine_ls_extinction_method     none
_refine_ls_extinction_coef     ?
_refine_ls_abs_structure_details     'Flack (1983), 737 Friedel pairs'
_refine_ls_abs_structure_Flack     -0.03(4)
loop_
    _atom_type_symbol
    _atom_type_description
    _atom_type_scat_dispersion_real
    _atom_type_scat_dispersion_imag
    _atom_type_scat_source
    'C' 'C' 0.0033 0.0016
                         'International Tables Vol C Tables 4.2.6.8 and 6.1.1.4'
    'H' 'H' 0.0000 0.0000
                         'International Tables Vol C Tables 4.2.6.8 and 6.1.1.4'
    'N' 'N' 0.0061 0.0033
                         'International Tables Vol C Tables 4.2.6.8 and 6.1.1.4'
    'I' 'I' -0.4742 1.8119
                         'International Tables Vol C Tables 4.2.6.8 and 6.1.1.4'
_computing_data_collection     '<i>CrysAlis CCD</i> (Oxford Diffraction, 2008)'
_computing_cell_refinement     '<i>CrysAlis RED</i> (Oxford Diffraction, 2008)'
_computing_data_reduction     '<i>CrysAlis RED</i> (Oxford Diffraction, 2008)'
_computing_structure_solution
        '<i>SHELXS97</i> (Sheldrick, 2008) within <i>WinGX</i> (Farrugia, 1999)'
_computing_structure_refinement
        '<i>SHELXL97</i> (Sheldrick, 2008) within <i>WinGX</i> (Farrugia, 1999)'
_computing_molecular_graphics     '<i>PLATON</i> (Spek, 2009)'
_computing_publication_material     '<i>PLATON</i> (Spek, 2009)'
loop_
    _atom_site_type_symbol
    _atom_site_label
    _atom_site_fract_x
    _atom_site_fract_y
    _atom_site_fract_z
    _atom_site_U_iso_or_equiv
    _atom_site_thermal_displace_type
    _atom_site_calc_flag
    _atom_site_refinement_flags
    _atom_site_occupancy
    I I2 0.57888(5) 0.42657(2) 1.088680(10)
                                          0.02930(10)
                                                    Uani . . 1.000
    I I4 0.48489(5) 0.28546(2) 0.750210(10)
                                          0.03300(10)
                                                    Uani . . 1.000
    N N1 0.1721(9) 0.6552(3) 1.0212(2) 0.0291(11) Uani . . 1.000
    C C1 0.2299(7) 0.5690(3) 0.9630(2) 0.0218(9) Uani . . 1.000
    C C2 0.4096(8) 0.4658(3) 0.97570(19) 0.0221(9) Uani . . 1.000
    C C3 0.4807(8) 0.3859(3) 0.9156(2) 0.0247(9) Uani . . 1.000
    C C4 0.3689(8) 0.4074(3) 0.8407(2) 0.0235(10) Uani . . 1.000
    C C5 0.1876(8) 0.5075(3) 0.8256(2) 0.0260(11) Uani . . 1.000
    C C6 0.1216(9) 0.5877(3) 0.8865(2) 0.0278(11) Uani . . 1.000
    H H3 0.60280 0.31820 0.92530 0.0300 Uiso calc R 1.000
    H H5 0.11070 0.52100 0.77530 0.0310 Uiso calc R 1.000
    H H6 0.00190 0.65580 0.87610 0.0330 Uiso calc R 1.000
    H H11 0.190(8) 0.626(3) 1.062(2) 0.038(9) Uiso . . 1.000
    H H12 0.043(8) 0.704(4) 1.010(2) 0.040(9) Uiso . . 1.000
loop_
    _atom_site_aniso_label
    _atom_site_aniso_U_11
    _atom_site_aniso_U_22
    _atom_site_aniso_U_33
    _atom_site_aniso_U_12
    _atom_site_aniso_U_13
    _atom_site_aniso_U_23
    I2 0.03350(10)
                 0.03410(10)
                           0.02020(10)
                                     0.00090(10)
                                               -0.00380(10)
                                                          0.00210(10)
    I4 0.03830(10)
                 0.03890(10)
                           0.02190(10)
                                     0.00220(10)
                                               0.00170(10)
                                                         -0.00690(10)
    N1 0.037(2) 0.0222(16) 0.028(2) 0.0055(15) -0.0021(16) 0.0013(15)
    C1 0.0214(15) 0.0191(16) 0.0248(18) -0.0039(15) 0.0014(14) 0.0021(14)
    C2 0.0251(16) 0.0226(16) 0.0186(17) -0.0034(15) -0.0009(14) 0.0032(11)
    C3 0.0289(18) 0.0218(14) 0.0234(17) -0.0007(11) -0.0010(16) 0.0015(12)
    C4 0.0252(17) 0.0226(18) 0.0228(18) -0.0031(13) 0.0028(14) -0.0029(13)
    C5 0.027(2) 0.0313(19) 0.0197(19) -0.0028(14) -0.0018(15) 0.0044(14)
    C6 0.0323(19) 0.0236(18) 0.0276(19) 0.0028(15) 0.0007(15) 0.0051(13)
_geom_special_details
;
Bond distances, angles <i>etc</i>. have been calculated using the rounded
fractional coordinates. All su's are estimated from the variances of the
(full) variance-covariance matrix. The cell e.s.d.'s are taken into account in
the estimation of distances, angles and torsion angles
;
loop_
    _geom_bond_atom_site_label_1
    _geom_bond_atom_site_label_2
    _geom_bond_site_symmetry_1
    _geom_bond_site_symmetry_2
    _geom_bond_distance
    _geom_bond_publ_flag
    I2 C2 . . 2.101(3) no
    I4 C4 . . 2.099(3) no
    N1 C1 . . 1.391(5) no
    N1 H12 . . 0.80(4) no
    N1 H11 . . 0.77(3) no
    C1 C6 . . 1.398(5) no
    C1 C2 . . 1.396(5) no
    C2 C3 . . 1.381(5) no
    C3 C4 . . 1.383(5) no
    C4 C5 . . 1.379(5) no
    C5 C6 . . 1.388(5) no
    C3 H3 . . 0.9300 no
    C5 H5 . . 0.9300 no
    C6 H6 . . 0.9300 no
loop_
    _geom_angle_atom_site_label_1
    _geom_angle_atom_site_label_2
    _geom_angle_atom_site_label_3
    _geom_angle_site_symmetry_1
    _geom_angle_site_symmetry_2
    _geom_angle_site_symmetry_3
    _geom_angle
    _geom_angle_publ_flag
    H11 N1 H12 . . . 124(4) no
    C1 N1 H11 . . . 110(3) no
    C1 N1 H12 . . . 114(3) no
    N1 C1 C6 . . . 119.9(3) no
    N1 C1 C2 . . . 123.0(3) no
    C2 C1 C6 . . . 117.0(3) no
    I2 C2 C1 . . . 120.4(2) no
    I2 C2 C3 . . . 117.7(2) no
    C1 C2 C3 . . . 121.9(3) no
    C2 C3 C4 . . . 119.4(3) no
    I4 C4 C5 . . . 120.7(2) no
    I4 C4 C3 . . . 118.6(2) no
    C3 C4 C5 . . . 120.7(3) no
    C4 C5 C6 . . . 119.1(3) no
    C1 C6 C5 . . . 121.9(3) no
    C2 C3 H3 . . . 120.00 no
    C4 C3 H3 . . . 120.00 no
    C4 C5 H5 . . . 120.00 no
    C6 C5 H5 . . . 121.00 no
    C1 C6 H6 . . . 119.00 no
    C5 C6 H6 . . . 119.00 no
loop_
    _geom_torsion_atom_site_label_1
    _geom_torsion_atom_site_label_2
    _geom_torsion_atom_site_label_3
    _geom_torsion_atom_site_label_4
    _geom_torsion_site_symmetry_1
    _geom_torsion_site_symmetry_2
    _geom_torsion_site_symmetry_3
    _geom_torsion_site_symmetry_4
    _geom_torsion
    _geom_torsion_publ_flag
    N1 C1 C2 I2 . . . . 5.0(5) no
    N1 C1 C2 C3 . . . . -175.5(3) no
    C6 C1 C2 I2 . . . . -178.9(2) no
    C6 C1 C2 C3 . . . . 0.6(5) no
    N1 C1 C6 C5 . . . . 176.5(3) no
    C2 C1 C6 C5 . . . . 0.3(5) no
    I2 C2 C3 C4 . . . . 178.8(3) no
    C1 C2 C3 C4 . . . . -0.7(5) no
    C2 C3 C4 I4 . . . . 179.3(3) no
    C2 C3 C4 C5 . . . . 0.0(5) no
    I4 C4 C5 C6 . . . . -178.5(3) no
    C3 C4 C5 C6 . . . . 0.9(5) no
    C4 C5 C6 C1 . . . . -1.0(5) no
loop_
    _geom_hbond_atom_site_label_D
    _geom_hbond_atom_site_label_H
    _geom_hbond_atom_site_label_A
    _geom_hbond_site_symmetry_A
    _geom_hbond_distance_DH
    _geom_hbond_distance_HA
    _geom_hbond_distance_DA
    _geom_hbond_angle_DHA
    _geom_hbond_publ_flag
    N1 H11 I2 . 0.77(3) 2.81(3) 3.283(4) 122(3) yes
    N1 H12 N1 3_467 0.80(4) 2.30(4) 3.106(5) 180(5) yes
