# Supplementary material for: 2,4-Diiodo­aniline
Source: Acta Crystallogr Sect E Struct Rep Online. 2009 Aug 8;65(Pt 9):o2108. doi: 10.1107/S1600536809030438 (PMC2970149; doi:10.1107/S1600536809030438)
Supplement: Supplementary file 2 [file e-65-o2108-Isup2.hkl]

#
# h,k,l, Fc-squared, Fo-squared, sigma(Fo-squared) and status flag
#
data_I
_shelx_title ' gs08gs59 in P2(1)2(1)2(1)'
_shelx_refln_list_code          4
_shelx_F_calc_maximum      303.48
_exptl_crystal_F_000       616.00
_reflns_d_resolution_high  0.7698
 
loop_
 _symmetry_equiv_pos_as_xyz
 'x, y, z'
 '-x+1/2, -y, z+1/2'
 '-x, y+1/2, -z+1/2'
 'x+1/2, -y+1/2, -z'
 
_cell_length_a     4.3870
_cell_length_b    10.9626
_cell_length_c    16.9778
_cell_angle_alpha  90.000
_cell_angle_beta   90.000
_cell_angle_gamma  90.000
 
_shelx_F_squared_multiplier     1.000
 
loop_
 _refln_index_h
 _refln_index_k
 _refln_index_l
 _refln_F_squared_calc
 _refln_F_squared_meas
 _refln_F_squared_sigma
 _refln_observed_status
   2   0   0    40932.94    39376.22    328.82 o
   4   0   0      660.74      707.27     33.37 o
   1   1   0       73.88      101.83      5.33 o
   2   1   0        3.44       20.50      5.80 o
   3   1   0     5751.04     5695.18     57.06 o
   4   1   0       63.06       72.96     13.83 o
   5   1   0      448.87      471.89     26.49 o
   1   2   0    65962.31    61604.75    356.59 o
   2   2   0     6291.64     6187.19     46.12 o
   3   2   0     1055.20     1070.78     17.77 o
   4   2   0     4817.70     4915.96     54.77 o
   5   2   0      108.78      123.45     19.67 o
   1   3   0      346.19      377.89     11.07 o
   2   3   0     7997.30     7852.26     43.37 o
   3   3   0      962.68      956.14     18.87 o
   4   3   0     5582.74     5523.49     61.40 o
   5   3   0      134.31      130.85     24.14 o
   1   4   0      919.21     1051.94     16.95 o
   2   4   0     2127.70     2160.73     19.61 o
   3   4   0     3519.98     3457.06     36.82 o
   4   4   0     1382.15     1427.95     32.00 o
   5   4   0     3067.02     3078.10     59.65 o
   1   5   0     1904.98     1851.34     30.67 o
   2   5   0     2595.91     2521.36     17.06 o
   3   5   0     4381.87     4282.98     31.35 o
   4   5   0      583.67      589.34     26.36 o
   5   5   0      755.25      725.21     36.36 o
   1   6   0    19796.97    19562.89    132.91 o
   2   6   0     5303.21     5286.30     54.94 o
   3   6   0     3832.98     3796.29     36.83 o
   4   6   0       99.84      130.90     22.03 o
   5   6   0      137.96      160.96     51.34 o
   1   7   0     1498.21     1450.22     30.94 o
   2   7   0        9.22       23.63     13.21 o
   3   7   0     2177.45     2064.32     34.42 o
   4   7   0        1.26        4.28     20.05 o
   0   8   0     9191.34     8978.90    137.86 o
   1   8   0    15007.13    14789.60    108.58 o
   2   8   0     1918.40     1881.23     38.24 o
   3   8   0     2860.91     2862.23     50.42 o
   4   8   0       42.62       78.58     31.13 o
   1   9   0      595.11      565.29     33.81 o
   2   9   0     1718.10     1708.46     44.16 o
   3   9   0     1813.43     1727.18     39.27 o
   4   9   0      660.40      687.63     56.70 o
   0  10   0     1312.84     1244.16     65.39 o
   1  10   0       49.72       34.63     25.26 o
   2  10   0      939.66      936.06     39.54 o
   3  10   0      905.81      952.24     37.85 o
   4  10   0      238.27      321.96     51.53 o
   1  11   0       39.82       65.27     27.75 o
   2  11   0     1715.38     1629.93     56.40 o
   3  11   0      371.32      458.69     32.19 o
   0  12   0       22.83       22.20     37.11 o
   1  12   0     1463.98     1393.69     56.80 o
   2  12   0      479.08      421.08     39.24 o
   3  12   0      113.68      142.64     29.32 o
   1  13   0       54.83       57.76     32.30 o
   2  13   0       96.07       54.55     33.96 o
   0  14   0     3354.79     3470.76    130.93 o
   1  14   0       86.51       95.12     37.83 o
   1   0   1    10341.02    10261.91     64.78 o
   2   0   1    12370.48    12328.33     52.65 o
   3   0   1     8631.08     8741.66     91.79 o
   4   0   1     1559.77     1594.91     28.26 o
   5   0   1     2421.11     2554.37     40.12 o
  -5   1   1     1450.10     1434.24     36.44 o
  -4   1   1     1548.73     1532.16     27.70 o
  -3   1   1     3012.76     3017.41     37.06 o
  -2   1   1     5073.26     5104.03     26.26 o
  -1   1   1    18499.90    18602.90    182.63 o
   1   1   1    18487.57    18725.36    117.01 o
   2   1   1     5273.13     5320.29     52.89 o
   3   1   1     2879.65     2983.10     56.76 o
   4   1   1     1567.63     1559.56     27.99 o
   5   1   1     1487.80     1487.60     33.42 o
  -5   2   1      711.07      666.07     31.61 o
  -4   2   1     1804.33     1860.55     34.68 o
  -3   2   1     8937.78     8640.44     47.04 o
  -2   2   1     3192.94     3345.55     22.38 o
  -1   2   1    50093.46    46930.14    420.83 o
   0   2   1      206.51      292.74     21.47 o
   1   2   1    49182.07    46495.17    395.89 o
   2   2   1     3277.65     3406.07     43.28 o
   3   2   1     8999.60     8823.95     76.88 o
   4   2   1     1845.74     1921.76     28.65 o
   5   2   1      733.88      774.14     27.42 o
  -5   3   1       67.59       85.63     24.49 o
  -4   3   1      516.14      531.56     22.95 o
  -3   3   1      950.58      953.38     15.37 o
  -2   3   1     5979.54     6207.16     32.64 o
  -1   3   1     1761.89     1898.19     27.18 o
   0   3   1    19609.73    19595.69    288.89 o
   1   3   1     1715.09     1763.70     35.80 o
   2   3   1     6062.83     6306.66     37.62 o
   3   3   1      990.47     1010.57     17.30 o
   4   3   1      541.26      567.36     23.56 o
   5   3   1       68.74       88.35     23.71 o
  -5   4   1      547.26      663.39     34.21 o
  -4   4   1      931.25      959.35     28.27 o
  -3   4   1     6694.01     6540.92     47.22 o
  -2   4   1    14235.90    14277.74    102.23 o
  -1   4   1    11900.19    11696.65     56.52 o
   0   4   1    41517.14    39448.22    620.76 o
   1   4   1    11979.42    11802.03     81.90 o
   2   4   1    14003.85    13950.94    185.72 o
   3   4   1     6518.70     6370.89     59.27 o
   4   4   1      941.21      945.84     25.09 o
   5   4   1      575.37      594.61     39.05 o
  -5   5   1      376.81      359.41     33.95 o
  -4   5   1      440.79      484.01     28.53 o
  -3   5   1     1917.70     1873.54     25.13 o
  -2   5   1     1920.48     1948.20     19.39 o
  -1   5   1     5436.48     5398.49     46.45 o
   0   5   1     9636.21     9514.67     87.00 o
   1   5   1     5532.15     5478.04     63.94 o
   2   5   1     1970.19     2039.02     21.91 o
   3   5   1     1953.07     1921.30     36.83 o
   4   5   1      455.31      477.56     25.45 o
   5   5   1      392.87      419.54     45.86 o
  -5   6   1      447.47      442.61     32.84 o
  -4   6   1     3458.68     3440.24     55.51 o
  -3   6   1      360.61      371.83     20.26 o
  -2   6   1     9343.48     9298.51     69.36 o
  -1   6   1      609.95      639.96     37.90 o
   0   6   1     6800.50     6559.16     80.42 o
   1   6   1      615.70      751.05     54.39 o
   2   6   1     9271.36     9205.17     61.90 o
   3   6   1      359.78      400.40     16.07 o
   4   6   1     3507.17     3352.33     81.68 o
   5   6   1      437.99      508.02     83.54 o
  -4   7   1     1162.60     1158.69     35.41 o
  -3   7   1       30.56       56.74     15.22 o
  -2   7   1     2980.37     2923.37     42.22 o
  -1   7   1     5724.43     5681.73     52.98 o
   1   7   1     5777.99     5768.92     54.52 o
   2   7   1     2970.96     2999.77     67.01 o
   3   7   1       37.33       69.90     16.31 o
   4   7   1     1213.14     1146.01     40.07 o
  -4   8   1     2031.73     2106.97     53.96 o
  -3   8   1      829.91      835.98     26.36 o
  -2   8   1     5164.07     5137.56     51.71 o
  -1   8   1      602.60      592.94     24.27 o
   0   8   1     4115.54     4005.83     54.76 o
   1   8   1      616.48      589.56     33.17 o
   2   8   1     5161.17     4988.08     73.59 o
   3   8   1      863.47      862.45     33.18 o
   4   8   1     2020.92     1979.65    105.70 o
  -4   9   1      148.75      177.88     35.76 o
  -3   9   1      621.13      620.70     30.15 o
  -2   9   1      552.41      551.73     26.31 o
  -1   9   1      870.20      832.41     65.82 o
   0   9   1     2525.40     2506.53     58.15 o
   1   9   1      894.03      812.26     38.30 o
   2   9   1      544.55      564.70     30.03 o
   3   9   1      623.80      606.20     30.65 o
   4   9   1      141.13      216.84     44.41 o
  -4  10   1      200.39      204.02     49.84 o
  -3  10   1     1973.59     1967.09     44.36 o
  -2  10   1     3181.93     3317.28     63.26 o
  -1  10   1     2738.24     2591.96     89.48 o
   0  10   1     7407.59     6909.77     99.74 o
   1  10   1     2662.67     2550.25     62.88 o
   2  10   1     3193.92     3210.98     85.87 o
   3  10   1     1992.63     1943.96     48.75 o
   4  10   1      190.97      170.76     45.27 o
  -3  11   1      123.10      128.05     26.68 o
  -2  11   1      452.60      494.87     53.26 o
  -1  11   1      207.45      235.23     33.07 o
   0  11   1      848.50      844.82     44.20 o
   1  11   1      200.29      214.07     32.71 o
   2  11   1      444.18      455.05     35.73 o
   3  11   1      124.80      170.22     32.00 o
  -3  12   1      858.49      833.37     41.75 o
  -2  12   1      713.76      788.87    113.44 o
  -1  12   1     3091.33     3181.33     79.94 o
   0  12   1        0.03       -8.26     27.83 o
   1  12   1     3178.08     3099.90     78.58 o
   2  12   1      736.75      748.13     45.95 o
   3  12   1      858.40      897.70     57.07 o
  -2  13   1      206.03      255.29     33.15 o
  -1  13   1      370.11      337.70     39.28 o
   0  13   1       40.90       59.40     31.13 o
   1  13   1      358.01      348.00     40.49 o
   2  13   1      200.38      188.98     35.91 o
  -1  14   1       89.42      106.93     36.42 o
   0  14   1       10.54       13.84     34.05 o
   1  14   1       99.35       74.87     36.87 o
   1   0   2    14123.59    14060.52     80.02 o
   2   0   2    10449.94    10310.73     73.07 o
   3   0   2     9232.24     9051.34    131.60 o
   4   0   2     4564.98     4683.21     66.96 o
   5   0   2      490.33      511.10     29.97 o
  -5   1   2      232.03      244.40     26.28 o
  -4   1   2     1647.24     1678.83     30.52 o
  -3   1   2     1826.05     1864.12     32.05 o
  -2   1   2     4864.40     4925.53     37.24 o
  -1   1   2     1619.18     1663.11     21.29 o
   0   1   2     6410.83     6818.76     99.90 o
   1   1   2     1562.51     1669.86     22.54 o
   2   1   2     4988.25     5102.07     44.26 o
   3   1   2     1827.76     1668.87     28.64 o
   4   1   2     1687.72     1715.67     32.66 o
   5   1   2      245.25      250.40     26.47 o
  -5   2   2      668.51      673.82     30.52 o
  -4   2   2     3883.99     3941.48     57.93 o
  -3   2   2     4565.20     4425.69     53.24 o
  -2   2   2    27652.08    27012.52    174.02 o
  -1   2   2     5509.01     5966.77     52.05 o
   0   2   2    47950.77    41795.95    637.65 o
   1   2   2     5767.14     6256.09     62.32 o
   2   2   2    28031.77    27617.95    163.50 o
   3   2   2     4534.57     4532.96     42.40 o
   4   2   2     3889.97     3973.43     44.29 o
   5   2   2      670.60      708.98     52.22 o
  -5   3   2      759.77      796.84     35.53 o
  -4   3   2       54.27       60.28     16.45 o
  -3   3   2      300.41      329.72     13.59 o
  -2   3   2      922.52      945.37     14.40 o
  -1   3   2     8260.79     8234.08     78.52 o
   0   3   2      302.94      343.41     13.56 o
   1   3   2     8557.95     8536.12     50.91 o
   2   3   2     1003.77     1012.20     17.10 o
   3   3   2      299.86      300.99     12.56 o
   4   3   2       56.30       66.61     13.85 o
   5   3   2      787.46      820.00     39.26 o
  -5   4   2      117.18      141.60     25.85 o
  -4   4   2     3062.83     3001.73     66.98 o
  -3   4   2     5158.60     5061.15     41.85 o
  -2   4   2    15539.79    15422.25    161.56 o
  -1   4   2    26232.72    26422.60    176.02 o
   0   4   2    18321.33    17997.82     70.52 o
   1   4   2    26180.87    26307.82    487.02 o
   2   4   2    15136.21    15100.38     65.40 o
   3   4   2     5234.38     5171.45     49.44 o
   4   4   2     3111.48     3122.16     58.83 o
   5   4   2      119.46      118.09     56.36 o
  -5   5   2      384.98      422.61     37.21 o
  -4   5   2      512.02      544.26     29.16 o
  -3   5   2      254.31      267.57     14.27 o
  -2   5   2     2466.61     2456.08     35.97 o
  -1   5   2     4722.75     4682.99     55.34 o
   0   5   2     3847.96     3674.65     53.19 o
   1   5   2     4792.80     4760.98     60.75 o
   2   5   2     2541.45     2458.91     36.74 o
   3   5   2      260.77      261.34     17.30 o
   4   5   2      510.03      528.03     34.12 o
   5   5   2      372.87      414.30     43.82 o
  -5   6   2     1261.93     1323.71     68.58 o
  -4   6   2      278.15      311.78     24.34 o
  -3   6   2     8189.51     8011.16     70.14 o
  -2   6   2      680.23      708.33     21.78 o
  -1   6   2    11260.68    11136.23     81.81 o
   0   6   2      428.34      488.65     27.37 o
   1   6   2    11051.74    11167.93    135.37 o
   2   6   2      663.70      702.26     33.83 o
   3   6   2     8102.67     7866.73    143.14 o
   4   6   2      291.99      291.15     31.19 o
   5   6   2     1295.11     1295.95     64.38 o
  -4   7   2      168.90      209.41     27.00 o
  -3   7   2     2470.75     2476.73     37.47 o
  -2   7   2     2087.19     2041.81     28.43 o
  -1   7   2      788.80      787.72     20.66 o
   0   7   2     7547.95     7351.19     92.69 o
   1   7   2      847.31      811.39     31.38 o
   2   7   2     2026.55     2023.16     47.36 o
   3   7   2     2468.34     2487.64     68.29 o
   4   7   2      177.35      230.45     32.70 o
  -4   8   2      431.26      485.59     34.85 o
  -3   8   2     3464.68     3444.27     45.76 o
  -2   8   2     1401.62     1398.97     37.49 o
  -1   8   2     5672.64     5633.48     53.95 o
   0   8   2      540.12      533.83     31.07 o
   1   8   2     5627.75     5509.90     77.89 o
   2   8   2     1448.96     1442.51     48.96 o
   3   8   2     3512.54     3601.54     77.45 o
   4   8   2      423.79      487.98     37.48 o
  -4   9   2      348.79      387.50     34.27 o
  -3   9   2      102.21      112.69     19.70 o
  -2   9   2     1200.60     1231.78     28.28 o
  -1   9   2     2351.06     2398.17     42.34 o
   0   9   2     2406.62     2316.75     46.41 o
   1   9   2     2218.86     2135.78     48.05 o
   2   9   2     1188.19     1162.49     39.15 o
   3   9   2      107.05      103.19     25.51 o
   4   9   2      348.83      374.21     38.95 o
  -4  10   2      717.13      765.55     50.02 o
  -3  10   2      667.95      657.71     30.79 o
  -2  10   2     2352.66     2386.59     43.38 o
  -1  10   2     4396.05     4285.45    127.25 o
   0  10   2     2589.97     2397.93     62.62 o
   1  10   2     4530.55     4544.72     83.15 o
   2  10   2     2425.85     2423.48     81.03 o
   3  10   2      690.45      782.00     51.06 o
   4  10   2      727.94      737.48     46.91 o
  -3  11   2       11.93       31.36     23.13 o
  -2  11   2      230.55      237.02     26.59 o
  -1  11   2     1886.20     1865.76     59.91 o
   0  11   2       79.21      100.60     26.92 o
   1  11   2     1838.03     1836.01     58.34 o
   2  11   2      218.29      223.61     42.21 o
   3  11   2       10.25       76.86     56.08 o
  -3  12   2      624.97      711.78     40.15 o
  -2  12   2     1249.71     1217.03     46.56 o
  -1  12   2      411.36      464.33     91.94 o
   0  12   2     2461.48     2462.33     71.19 o
   1  12   2      402.83      435.81     40.84 o
   2  12   2     1280.20     1226.27     54.63 o
   3  12   2      650.22      734.90     95.45 o
  -2  13   2      403.21      360.63     42.06 o
  -1  13   2      197.97      129.10     33.07 o
   0  13   2      911.56      984.32     52.95 o
   1  13   2      215.38      173.61     34.16 o
   2  13   2      389.52      360.12     41.26 o
   0  14   2      184.86      231.68     62.76 o
   1   0   3    92097.54    75281.36    602.59 o
   2   0   3       84.34      116.81      7.54 o
   3   0   3     8647.28     8225.44    209.24 o
   4   0   3      153.80      165.40     20.82 o
   5   0   3        4.41       18.19     22.39 o
  -5   1   3       23.40       22.58     23.42 o
  -4   1   3     2637.70     2714.27     46.48 o
  -3   1   3      348.68      358.46     22.41 o
  -2   1   3     9527.26     9289.15     35.66 o
  -1   1   3      448.55      455.86     11.98 o
   0   1   3     1334.27     1425.43     35.31 o
   1   1   3      419.79      447.80      8.48 o
   2   1   3     9702.21     9614.14     68.38 o
   3   1   3      343.16      345.98      9.79 o
   4   1   3     2644.26     2720.51     39.50 o
   5   1   3       21.02       65.09     35.00 o
  -5   2   3     2277.64     2424.86     66.37 o
  -4   2   3        8.98       25.24     19.23 o
  -3   2   3     5982.63     5927.10     46.04 o
  -2   2   3    10415.83    10378.21    250.10 o
  -1   2   3     4143.98     4386.96     34.32 o
   0   2   3    43137.91    40192.49    964.06 o
   1   2   3     4392.30     4574.32     32.22 o
   2   2   3    10068.71     9946.59     87.89 o
   3   2   3     5913.40     5825.39     78.20 o
   4   2   3        7.59       14.74     15.50 o
   5   2   3     2251.71     2312.22     90.10 o
  -5   3   3     1395.28     1373.16     42.80 o
  -4   3   3      572.12      569.97     27.63 o
  -3   3   3    12433.02    11911.70    115.05 o
  -2   3   3     1040.45     1076.31     20.29 o
  -1   3   3     6050.28     6305.68     62.75 o
   0   3   3      649.31      717.75     25.69 o
   1   3   3     5741.63     5868.77     60.54 o
   2   3   3     1107.68     1169.40     19.05 o
   3   3   3    12729.59    12467.01    239.71 o
   4   3   3      560.42      578.50     29.90 o
   5   3   3     1381.51     1318.94     55.99 o
  -5   4   3      841.59      836.64     37.69 o
  -4   4   3     3831.17     3859.35     62.99 o
  -3   4   3     2713.72     2787.26     29.58 o
  -2   4   3     1477.73     1579.49     24.15 o
  -1   4   3     3337.19     3451.95     34.52 o
   0   4   3     1716.59     1784.81     23.13 o
   1   4   3     3367.73     3439.92     48.46 o
   2   4   3     1579.30     1681.70     36.07 o
   3   4   3     2778.04     2846.67     38.68 o
   4   4   3     3747.55     3730.66    150.70 o
   5   4   3      828.19      841.85     52.57 o
  -5   5   3       58.33       59.16     25.58 o
  -4   5   3     2592.59     2474.09     76.67 o
  -3   5   3     2499.81     2453.66     30.51 o
  -2   5   3     4650.12     4720.52     41.20 o
  -1   5   3     1165.94     1187.22     21.50 o
   0   5   3       12.54       26.73     10.29 o
   1   5   3     1083.04     1084.28     33.01 o
   2   5   3     4634.02     4684.55     61.84 o
   3   5   3     2587.41     2505.65     37.53 o
   4   5   3     2666.78     2470.68     84.07 o
   5   5   3       56.02      100.89     36.19 o
  -5   6   3      359.58      368.98     32.48 o
  -4   6   3     1425.18     1370.43     40.17 o
  -3   6   3      265.10      270.49     17.74 o
  -2   6   3    10768.66    10793.79     64.33 o
  -1   6   3    14799.54    14563.91     78.04 o
   0   6   3    26656.56    25387.67    280.81 o
   1   6   3    14623.02    14647.79    160.35 o
   2   6   3    10675.50    10898.47    256.36 o
   3   6   3      226.08      231.54     16.70 o
   4   6   3     1438.52     1326.13     56.08 o
   5   6   3      347.27      317.08     46.05 o
  -4   7   3      756.69      745.28     36.56 o
  -3   7   3        1.79       22.41     15.58 o
  -2   7   3     2201.84     2221.14     29.68 o
  -1   7   3      113.34      118.38     13.63 o
   0   7   3      114.75      143.26     22.77 o
   1   7   3      121.07      148.13     26.62 o
   2   7   3     2158.62     2144.10     52.58 o
   3   7   3        1.02       13.05     17.84 o
   4   7   3      786.11      773.21     40.02 o
  -4   8   3      474.47      515.96     34.63 o
  -3   8   3      234.60      243.70     20.22 o
  -2   8   3     6680.03     6588.02     78.51 o
  -1   8   3     7597.11     7654.37     93.68 o
   0   8   3    19419.46    19065.84    106.54 o
   1   8   3     7545.00     7350.34     89.81 o
   2   8   3     6726.36     6647.64     75.65 o
   3   8   3      219.20      245.49     63.83 o
   4   8   3      439.04      493.25     37.98 o
  -4   9   3      704.28      700.51     40.62 o
  -3   9   3     1304.24     1340.41     33.35 o
  -2   9   3     1500.86     1463.75     38.06 o
  -1   9   3      383.00      402.99     22.82 o
   0   9   3      144.24      121.55     26.07 o
   1   9   3      392.76      403.58     30.70 o
   2   9   3     1508.03     1490.78     40.43 o
   3   9   3     1250.78     1263.68     55.05 o
   4   9   3      710.14      741.32     43.83 o
  -3  10   3      386.48      397.99     24.36 o
  -2  10   3       50.86       70.11     19.17 o
  -1  10   3      894.30      910.06     29.98 o
   0  10   3      772.83      760.04     34.74 o
   1  10   3      960.31      921.03     87.14 o
   2  10   3       47.78       13.54     26.83 o
   3  10   3      376.83      385.26     44.37 o
  -3  11   3     1431.22     1475.63     42.05 o
  -2  11   3      243.98      265.25     23.09 o
  -1  11   3      525.00      499.03     38.49 o
   0  11   3      306.73      285.75     34.26 o
   1  11   3      512.56      545.95     38.80 o
   2  11   3      218.99      232.22     32.35 o
   3  11   3     1419.35     1476.88     83.79 o
  -2  12   3      853.16      933.70     49.29 o
  -1  12   3       28.52       38.60     30.74 o
   0  12   3     2872.09     2737.97     75.33 o
   1  12   3       19.71        8.80     30.85 o
   2  12   3      824.69      806.48     48.14 o
  -2  13   3      401.17      452.00     36.40 o
  -1  13   3       60.26       50.31     31.33 o
   0  13   3       11.75       25.78     28.75 o
   1  13   3       57.24       66.12     34.23 o
   2  13   3      391.60      351.54     41.46 o
   0  14   3       63.10      101.90     38.73 o
   1   0   4     2509.62     2703.75     26.23 o
   2   0   4     4817.23     4685.24     75.86 o
   3   0   4     5963.98     5755.35     57.49 o
   4   0   4     5386.02     5470.08     62.60 o
   5   0   4      777.13      790.51     40.86 o
  -5   1   4      631.29      658.20     39.68 o
  -4   1   4     1846.93     1802.78     40.09 o
  -3   1   4     2865.94     2742.81     40.58 o
  -2   1   4     4254.99     4177.09     37.60 o
  -1   1   4     4851.52     4952.49     36.80 o
   0   1   4    16137.22    16265.86     65.90 o
   1   1   4     4778.94     4819.18     43.10 o
   2   1   4     4377.66     4332.18     47.29 o
   3   1   4     2778.65     2777.95     27.28 o
   4   1   4     1919.88     1984.23     42.14 o
   5   1   4      637.98      609.09     41.91 o
  -5   2   4     1186.64     1241.78     41.65 o
  -4   2   4     3092.14     3085.13     66.73 o
  -3   2   4     2825.21     2741.59     21.40 o
  -2   2   4    21081.88    20847.32    165.84 o
  -1   2   4     1488.18     1632.12     39.08 o
   0   2   4    50225.47    47022.76    459.41 o
   1   2   4     1422.36     1539.34     25.04 o
   2   2   4    21204.03    21076.35     89.47 o
   3   2   4     2776.34     2774.12     38.79 o
   4   2   4     3032.20     3101.18     41.92 o
   5   2   4     1165.73     1156.47     75.01 o
  -5   3   4      744.16      723.97     34.91 o
  -4   3   4      266.45      238.02     26.12 o
  -3   3   4       15.45       27.76      7.95 o
  -2   3   4     1249.07     1283.23     25.41 o
  -1   3   4     8283.45     8564.03     91.18 o
   0   3   4      664.05      743.05     47.10 o
   1   3   4     8397.92     8578.25     64.66 o
   2   3   4     1216.06     1197.61     15.88 o
   3   3   4       16.19       33.70     11.80 o
   4   3   4      254.74      258.19     20.69 o
   5   3   4      768.91      736.64     47.76 o
  -5   4   4       87.36       78.49     24.93 o
  -4   4   4     2056.94     2075.83     61.32 o
  -3   4   4     3518.34     3501.31     35.81 o
  -2   4   4    13516.37    13475.50    126.81 o
  -1   4   4    33208.27    33034.15    164.46 o
   0   4   4    16153.16    16418.41    130.13 o
   1   4   4    33196.04    32561.49    376.92 o
   2   4   4    13423.09    13452.70    119.11 o
   3   4   4     3546.76     3544.54     31.58 o
   4   4   4     2088.21     2142.45     63.87 o
   5   4   4       83.52      150.20     59.25 o
  -5   5   4      226.20      238.88     29.17 o
  -4   5   4     1687.20     1675.72     75.72 o
  -3   5   4      104.86      126.14     13.29 o
  -2   5   4     2981.41     2973.91     30.79 o
  -1   5   4     4067.78     4032.96     42.20 o
   0   5   4     3255.16     3252.12     34.36 o
   1   5   4     3957.13     3769.61     36.57 o
   2   5   4     3033.18     2996.23     60.82 o
   3   5   4       78.71       83.92     12.31 o
   4   5   4     1644.16     1607.55     38.36 o
   5   5   4      215.60      219.33     61.77 o
  -5   6   4      983.61      994.96     47.57 o
  -4   6   4      835.55      912.18     42.36 o
  -3   6   4     5830.71     5827.16     76.23 o
  -2   6   4      869.10      900.99     28.12 o
  -1   6   4    10808.91    10886.39     73.99 o
   0   6   4     3409.23     3411.90     41.83 o
   1   6   4    10946.80    10633.40    357.93 o
   2   6   4      864.22      917.39     39.04 o
   3   6   4     5715.29     5781.94    140.12 o
   4   6   4      865.52      831.51     39.81 o
   5   6   4     1007.59      926.13     84.72 o
  -4   7   4      271.17      291.87     33.76 o
  -3   7   4     2264.36     2295.38     37.94 o
  -2   7   4     2187.08     2198.20     30.34 o
  -1   7   4     1036.56     1059.99     22.12 o
   0   7   4     4595.97     4478.01     48.88 o
   1   7   4     1033.64     1020.26     36.77 o
   2   7   4     2068.73     2091.83     43.09 o
   3   7   4     2230.43     2227.39     45.12 o
   4   7   4      282.00      295.01     45.16 o
  -4   8   4      540.24      575.57     36.29 o
  -3   8   4     3564.61     3558.96     65.05 o
  -2   8   4      695.58      736.51     21.63 o
  -1   8   4     3046.74     3077.09     36.15 o
   0   8   4      498.56      481.98     21.78 o
   1   8   4     2850.45     2813.56     80.88 o
   2   8   4      702.69      695.76     34.21 o
   3   8   4     3686.93     3725.38     84.63 o
   4   8   4      507.15      471.40     38.76 o
  -4   9   4      365.86      388.24     34.18 o
  -3   9   4       30.68       46.98     19.01 o
  -2   9   4      711.12      736.18     22.67 o
  -1   9   4     2002.00     1988.13     40.24 o
   0   9   4      663.43      625.78     26.16 o
   1   9   4     1907.77     1867.00     53.21 o
   2   9   4      627.83      624.18     48.97 o
   3   9   4       33.32      115.88     68.73 o
   4   9   4      363.09      419.67     38.05 o
  -3  10   4      814.87      891.47     31.33 o
  -2  10   4     2145.83     2139.90     35.36 o
  -1  10   4     6363.62     6233.40     75.90 o
   0  10   4      655.95      590.65     53.71 o
   1  10   4     6448.44     6138.23     96.02 o
   2  10   4     2174.43     2096.55     50.13 o
   3  10   4      810.56      824.73     66.58 o
  -3  11   4       51.10       77.73     24.21 o
  -2  11   4      341.65      382.19     23.88 o
  -1  11   4     1572.41     1536.54     38.43 o
   0  11   4      352.65      360.61     31.43 o
   1  11   4     1507.14     1472.75     44.85 o
   2  11   4      335.10      285.99     34.00 o
   3  11   4       47.55       60.75     43.07 o
  -2  12   4     1854.32     1902.59     41.22 o
  -1  12   4       83.04       91.64     39.53 o
   0  12   4     3480.40     3400.96     83.25 o
   1  12   4       71.51       89.77     54.07 o
   2  12   4     1849.13     1825.19    112.59 o
  -2  13   4      465.78      451.76     34.03 o
  -1  13   4      162.12      176.17     29.01 o
   0  13   4     1355.92     1307.22     60.14 o
   1  13   4      166.57      157.40     44.70 o
   2  13   4      458.70      407.66     43.24 o
   0  14   4       86.01       98.34     38.14 o
   1   0   5    16922.58    16646.34    103.50 o
   2   0   5    10028.38    10315.29     79.93 o
   3   0   5     7085.42     7147.47     39.17 o
   4   0   5     3764.71     3827.80     53.99 o
   5   0   5     2054.06     2067.75     57.13 o
  -5   1   5      637.03      672.67     41.17 o
  -4   1   5      551.19      591.43     27.76 o
  -3   1   5     1724.34     1690.22     24.93 o
  -2   1   5     2892.69     2882.71     43.15 o
  -1   1   5    14674.95    14444.35     75.54 o
   0   1   5     7345.10     7669.44     59.56 o
   1   1   5    14636.87    14193.80    107.14 o
   2   1   5     2939.66     2982.48     50.39 o
   3   1   5     1726.79     1732.63     19.33 o
   4   1   5      524.44      542.96     22.84 o
   5   1   5      682.04      709.04     39.24 o
  -5   2   5      719.65      780.28     43.27 o
  -4   2   5     2306.63     2247.43     49.50 o
  -3   2   5    10642.82    10518.38     68.07 o
  -2   2   5     5963.12     6197.09     42.71 o
  -1   2   5    27128.65    26801.59     89.05 o
   0   2   5     1214.21     1222.55     19.12 o
   1   2   5    27060.46    25968.82    111.81 o
   2   2   5     5911.48     6106.11     76.81 o
   3   2   5    10746.35    10762.95    115.20 o
   4   2   5     2343.80     2412.93     43.05 o
   5   2   5      698.79      698.32     58.10 o
  -5   3   5       54.76       74.54     29.74 o
  -4   3   5      160.05      162.41     24.69 o
  -3   3   5      290.16      289.76     12.05 o
  -2   3   5     3682.98     3676.67     96.52 o
  -1   3   5       89.07       90.66     10.31 o
   0   3   5    19678.12    19063.86    102.18 o
   1   3   5       87.97       90.78      9.88 o
   2   3   5     3716.67     3736.24     35.49 o
   3   3   5      286.21      285.71     15.39 o
   4   3   5      174.00      196.04     20.16 o
   5   3   5       52.55       76.60     35.04 o
  -5   4   5      478.25      504.75     37.46 o
  -4   4   5     1004.60      980.74     34.35 o
  -3   4   5     8301.83     8352.61     74.96 o
  -2   4   5     7994.45     8038.18     96.47 o
  -1   4   5    13009.11    13333.45    106.23 o
   0   4   5    28601.98    28153.85    573.19 o
   1   4   5    12845.40    12945.79    189.26 o
   2   4   5     8051.23     8149.27     76.27 o
   3   4   5     8130.30     8091.36     98.73 o
   4   4   5      971.99      935.78     40.29 o
   5   4   5      481.45      429.77     65.38 o
  -5   5   5      337.08      353.04     31.55 o
  -4   5   5      142.53      159.05     23.57 o
  -3   5   5     1544.70     1500.15     28.11 o
  -2   5   5      926.57      994.66     28.60 o
  -1   5   5     4121.62     4125.16     36.14 o
   0   5   5     4380.84     4417.33     37.83 o
   1   5   5     4004.66     3963.39     56.00 o
   2   5   5      988.64     1092.20     38.87 o
   3   5   5     1480.94     1461.76     23.84 o
   4   5   5      157.39      166.66     20.87 o
   5   5   5      335.65      424.83     67.31 o
  -5   6   5      167.43      188.22     30.54 o
  -4   6   5     2475.51     2500.48     63.53 o
  -3   6   5     1313.64     1356.32     32.40 o
  -2   6   5    12131.34    12015.26     85.75 o
  -1   6   5      558.11      612.20     17.41 o
   0   6   5     8433.83     8437.20     53.65 o
   1   6   5      584.21      613.79     23.38 o
   2   6   5    11978.67    12116.27    119.67 o
   3   6   5     1273.37     1253.05     31.14 o
   4   6   5     2474.21     2449.10    104.29 o
   5   6   5      176.32      189.72     55.02 o
  -4   7   5     1085.89     1091.80     47.56 o
  -3   7   5      114.11      128.30     18.00 o
  -2   7   5      975.95     1003.73     23.16 o
  -1   7   5     4581.10     4554.67     41.67 o
   0   7   5        2.15       21.34     10.21 o
   1   7   5     4685.94     4566.68     42.80 o
   2   7   5      901.64      866.92     35.44 o
   3   7   5      126.32      153.85     18.50 o
   4   7   5     1054.80     1034.06     56.13 o
  -4   8   5     2171.25     2171.98     64.05 o
  -3   8   5      772.83      813.39     33.41 o
  -2   8   5     5980.72     5835.53     50.33 o
  -1   8   5      679.89      657.72     20.76 o
   0   8   5     2407.78     2323.15     37.62 o
   1   8   5      674.87      735.75     52.69 o
   2   8   5     5995.81     5926.90     86.02 o
   3   8   5      791.12      853.27     46.73 o
   4   8   5     2141.51     2037.11     74.71 o
  -4   9   5       48.21       36.24     30.11 o
  -3   9   5      296.39      317.56     23.00 o
  -2   9   5      950.80      938.11     25.26 o
  -1   9   5      849.43      870.36     24.71 o
   0   9   5     3302.32     3090.37     49.64 o
   1   9   5      919.48      856.94     41.69 o
   2   9   5      964.25      996.24     41.93 o
   3   9   5      274.35      278.91     33.51 o
   4   9   5       49.41      121.93     33.28 o
  -3  10   5     2099.37     2047.63     42.75 o
  -2  10   5     1828.14     1862.38     34.00 o
  -1  10   5     1643.47     1593.73     35.81 o
   0  10   5     5922.47     5881.93     95.14 o
   1  10   5     1653.59     1550.95     53.24 o
   2  10   5     1857.52     1840.82     58.58 o
   3  10   5     2084.13     2105.97     95.31 o
  -3  11   5       80.00       72.03     21.76 o
  -2  11   5      203.03      247.45     20.63 o
  -1  11   5      283.59      315.30     24.13 o
   0  11   5     2101.62     1961.81     72.05 o
   1  11   5      268.82      272.51     36.39 o
   2  11   5      222.32      249.76     28.66 o
   3  11   5       79.97       96.72     47.77 o
  -2  12   5      540.50      587.33     28.93 o
  -1  12   5     2133.84     2229.25     65.41 o
   0  12   5       25.32       46.52     20.56 o
   1  12   5     2192.84     2245.71     58.97 o
   2  12   5      550.27      558.59     44.18 o
  -1  13   5      578.77      598.73     38.97 o
   0  13   5      181.10      168.20     31.15 o
   1  13   5      565.36      599.07     47.75 o
   1   0   6      189.59      189.96     17.21 o
   2   0   6    39931.89    38282.67    148.96 o
   3   0   6      621.90      634.85     15.17 o
   4   0   6     1273.56     1346.43     42.91 o
   5   0   6        1.10        5.21     27.24 o
  -5   1   6      203.39      260.26     34.36 o
  -4   1   6        9.49       25.63     19.58 o
  -3   1   6     5549.87     5494.47     41.52 o
  -2   1   6     1071.31     1088.60     18.21 o
  -1   1   6     7065.25     7317.13     46.82 o
   0   1   6     1141.62     1215.08     30.41 o
   1   1   6     7224.47     7403.62    147.45 o
   2   1   6     1026.74     1029.32     17.78 o
   3   1   6     5475.12     5456.29     52.66 o
   4   1   6       13.31       24.25     21.91 o
   5   1   6      202.57      239.95     32.00 o
  -5   2   6       73.63       53.48     31.63 o
  -4   2   6     3462.23     3523.10     54.86 o
  -3   2   6     2831.22     2892.17     69.72 o
  -2   2   6     4176.00     4109.07     37.49 o
  -1   2   6    25752.94    25291.01    171.25 o
   0   2   6     4185.24     4351.90     35.45 o
   1   2   6    26201.41    25518.01     89.11 o
   2   2   6     4024.65     3939.58     53.03 o
   3   2   6     2841.30     2864.69     74.94 o
   4   2   6     3482.08     3480.95     61.39 o
   5   2   6       67.99       60.49     37.69 o
  -5   3   6      205.73      194.33     33.54 o
  -4   3   6     4116.86     4047.07     66.93 o
  -3   3   6      828.89      844.97     18.02 o
  -2   3   6    12875.20    12953.20    101.24 o
  -1   3   6      770.03      758.14     24.11 o
   0   3   6     1574.30     1832.57     37.27 o
   1   3   6      798.44      859.49     19.57 o
   2   3   6    12777.71    12674.40     67.74 o
   3   3   6      812.35      827.09     26.59 o
   4   3   6     4085.78     4143.74     65.95 o
   5   3   6      194.23      157.76     37.52 o
  -5   4   6     2048.77     2017.99     63.92 o
  -4   4   6      976.40      973.51     34.94 o
  -3   4   6     2357.26     2363.78     30.78 o
  -2   4   6     1757.05     1758.52     29.20 o
  -1   4   6      340.34      351.10     13.24 o
   0   4   6     1138.73     1087.77     55.33 o
   1   4   6      365.87      454.08     26.81 o
   2   4   6     1738.15     1760.93     26.58 o
   3   4   6     2292.47     2291.83     32.53 o
   4   4   6     1004.64     1047.97     38.60 o
   5   4   6     2082.19     1980.34    109.71 o
  -5   5   6      515.28      545.50     43.83 o
  -4   5   6      783.58      788.78     33.48 o
  -3   5   6     4051.60     4005.93     53.30 o
  -2   5   6     2510.99     2543.57     47.19 o
  -1   5   6     2259.62     2243.74     30.83 o
   0   5   6       38.80       47.42     11.60 o
   1   5   6     2366.45     2292.13     45.95 o
   2   5   6     2551.29     2549.75     51.13 o
   3   5   6     3986.01     3988.87     59.70 o
   4   5   6      740.00      763.20     34.84 o
   5   5   6      525.29      592.52     73.94 o
  -4   6   6       74.42       84.80     27.96 o
  -3   6   6     3165.97     3146.90     55.07 o
  -2   6   6     3464.43     3483.66     37.21 o
  -1   6   6    14165.28    14086.76     67.78 o
   0   6   6    18366.14    17907.14    152.43 o
   1   6   6    14103.41    13774.45    149.33 o
   2   6   6     3578.98     3610.04     62.67 o
   3   6   6     3294.64     3363.75     61.04 o
   4   6   6       76.13       90.63     29.35 o
  -4   7   6       15.37       34.89     28.98 o
  -3   7   6     1945.68     1928.39     36.80 o
  -2   7   6       19.95       39.82     13.32 o
  -1   7   6      785.49      773.19     24.36 o
   0   7   6      614.35      582.53     17.09 o
   1   7   6      830.24      806.81     19.64 o
   2   7   6       27.64       28.54     25.01 o
   3   7   6     1930.51     1839.38     33.99 o
   4   7   6       17.69       65.73     29.38 o
  -4   8   6      152.16      220.55     36.35 o
  -3   8   6     2401.40     2382.67     52.93 o
  -2   8   6     1491.14     1445.04     28.75 o
  -1   8   6    13133.48    13109.62    111.71 o
   0   8   6     7153.45     7081.52     51.19 o
   1   8   6    13231.73    13068.77    119.51 o
   2   8   6     1553.86     1543.64     49.57 o
   3   8   6     2356.86     2321.40     64.26 o
   4   8   6      147.88      137.46     32.40 o
  -4   9   6      495.96      524.44     45.84 o
  -3   9   6     1300.81     1284.46     34.37 o
  -2   9   6     1260.41     1272.53     28.54 o
  -1   9   6      525.67      530.57     20.64 o
   0   9   6       79.13      102.49     16.56 o
   1   9   6      554.31      571.11     33.85 o
   2   9   6     1258.41     1271.94     47.67 o
   3   9   6     1296.57     1312.20     54.73 o
   4   9   6      503.79      494.89     42.59 o
  -3  10   6      639.27      668.73     29.79 o
  -2  10   6     1009.01     1014.77     27.59 o
  -1  10   6       36.18       75.05     19.08 o
   0  10   6      962.89     1044.17     38.44 o
   1  10   6       38.88       47.82     20.25 o
   2  10   6      981.72      988.31     47.39 o
   3  10   6      621.92      634.96     44.49 o
  -3  11   6      300.23      371.73     27.43 o
  -2  11   6     1374.90     1351.55     35.28 o
  -1  11   6      278.16      326.91     24.02 o
   0  11   6       35.40       54.86     22.01 o
   1  11   6      259.44      301.90     27.88 o
   2  11   6     1395.13     1341.44     56.48 o
   3  11   6      310.07      278.87     58.79 o
  -2  12   6      145.30      173.02     24.05 o
  -1  12   6     1512.98     1440.00     50.75 o
   0  12   6       92.96      103.16     26.90 o
   1  12   6     1543.54     1524.09     48.98 o
   2  12   6      151.10      153.74     30.43 o
  -1  13   6      322.44      331.18     33.74 o
   0  13   6       45.84       54.26     25.22 o
   1  13   6      325.22      323.07     34.78 o
   1   0   7     1321.18     1259.49     27.92 o
   2   0   7     5726.16     5787.10     66.77 o
   3   0   7     6249.52     6217.25     43.59 o
   4   0   7     1747.75     1785.83     53.57 o
   5   0   7     3538.79     3481.19     73.89 o
  -5   1   7     1039.02     1034.56     48.26 o
  -4   1   7     1072.28     1070.02     42.52 o
  -3   1   7     1882.17     1898.62     27.35 o
  -2   1   7     3014.03     3026.04     50.95 o
  -1   1   7     7255.09     7221.18     88.48 o
   0   1   7     4128.92     4385.37     60.01 o
   1   1   7     7076.02     7118.16     48.64 o
   2   1   7     3115.65     3081.49     39.54 o
   3   1   7     1840.48     1845.87     24.47 o
   4   1   7     1087.17     1054.54     41.01 o
   5   1   7      985.42      966.56     45.19 o
  -5   2   7      189.31      214.20     41.52 o
  -4   2   7     2423.42     2488.81     59.50 o
  -3   2   7     8523.48     8475.09     61.91 o
  -2   2   7     2262.48     2282.30     31.08 o
  -1   2   7    32633.15    31935.31    124.43 o
   0   2   7     1325.36     1379.31     28.45 o
   1   2   7    32687.47    32034.41    197.51 o
   2   2   7     2249.09     2281.08     37.03 o
   3   2   7     8549.69     8491.26    122.64 o
   4   2   7     2483.57     2473.74     69.19 o
   5   2   7      165.20      190.52     39.50 o
  -5   3   7      129.82      112.67     41.44 o
  -4   3   7      424.44      443.03     30.68 o
  -3   3   7      556.73      552.60     17.06 o
  -2   3   7     1817.79     1814.14     30.29 o
  -1   3   7      644.63      688.99     21.37 o
   0   3   7     8894.13     9054.58     58.00 o
   1   3   7      700.97      755.76     20.11 o
   2   3   7     1761.52     1742.45     29.74 o
   3   3   7      557.14      543.61     26.34 o
   4   3   7      371.88      347.13     29.16 o
   5   3   7      124.05      120.31     35.19 o
  -5   4   7      307.12      285.56     38.72 o
  -4   4   7      247.33      279.44     29.30 o
  -3   4   7     3741.33     3795.63     41.98 o
  -2   4   7    15009.87    14737.08    109.42 o
  -1   4   7    11415.30    11395.70     93.31 o
   0   4   7    32964.06    32376.80    785.19 o
   1   4   7    11519.01    11539.93    233.92 o
   2   4   7    15108.63    15055.29    125.61 o
   3   4   7     3910.35     4015.87     58.11 o
   4   4   7      235.00      277.42     27.48 o
   5   4   7      296.95      298.26     66.20 o
  -5   5   7      456.57      470.08     44.39 o
  -4   5   7      205.97      182.19     29.45 o
  -3   5   7     1295.51     1319.78     29.55 o
  -2   5   7      955.13      989.27     26.59 o
  -1   5   7     4315.86     4345.98     48.44 o
   0   5   7     2884.53     2895.07     54.93 o
   1   5   7     4248.70     4246.12     59.48 o
   2   5   7      908.87      943.04     38.43 o
   3   5   7     1371.20     1427.09     44.77 o
   4   5   7      194.89      169.02     38.10 o
   5   5   7      461.89      386.28     73.24 o
  -4   6   7     2249.46     2226.23     62.01 o
  -3   6   7      511.29      550.08     23.16 o
  -2   6   7     5419.27     5385.88     57.91 o
  -1   6   7     1554.77     1607.03     25.34 o
   0   6   7     5246.55     5232.16     58.20 o
   1   6   7     1563.65     1556.08     24.74 o
   2   6   7     5586.06     5646.66     66.22 o
   3   6   7      525.30      544.59     21.40 o
   4   6   7     2207.03     2253.92    100.49 o
  -4   7   7     1480.54     1448.54     55.22 o
  -3   7   7       66.37       86.02     19.93 o
  -2   7   7     2791.19     2819.91     79.68 o
  -1   7   7     2726.63     2781.54     33.81 o
   0   7   7      215.17      242.63     20.97 o
   1   7   7     2714.63     2695.70     55.56 o
   2   7   7     2879.00     2914.97     62.48 o
   3   7   7       64.79       92.53     17.61 o
   4   7   7     1513.61     1432.28     51.11 o
  -4   8   7     1700.37     1806.45     62.05 o
  -3   8   7      393.05      428.97     24.24 o
  -2   8   7     3350.03     3406.22     41.40 o
  -1   8   7     1257.78     1250.90     31.33 o
   0   8   7     2551.08     2486.89     37.01 o
   1   8   7     1254.19     1288.96     36.54 o
   2   8   7     3343.77     3386.36     71.02 o
   3   8   7      388.82      446.93     39.32 o
   4   8   7     1718.03     1650.78     67.09 o
  -4   9   7      108.73       99.79     37.61 o
  -3   9   7      669.16      684.69     28.45 o
  -2   9   7      292.00      287.72     19.56 o
  -1   9   7      662.30      654.96     21.47 o
   0   9   7     1328.16     1322.30     63.24 o
   1   9   7      676.32      679.12     52.07 o
   2   9   7      308.74      327.16     32.93 o
   3   9   7      707.41      690.17     45.19 o
   4   9   7      112.51      145.34     58.65 o
  -3  10   7     1108.75     1075.73     34.55 o
  -2  10   7     3077.74     3091.59     43.38 o
  -1  10   7     1817.86     1794.98     38.68 o
   0  10   7     7235.67     6958.31     87.87 o
   1  10   7     1838.01     1804.57     47.02 o
   2  10   7     3044.46     3045.36     75.35 o
   3  10   7     1107.86     1105.36     75.18 o
  -3  11   7      210.23      218.64     25.18 o
  -2  11   7      187.12      195.97     22.33 o
  -1  11   7      211.68      232.61     23.76 o
   0  11   7     1402.10     1352.57     45.88 o
   1  11   7      209.50      268.73     33.35 o
   2  11   7      185.81      175.79     33.14 o
   3  11   7      215.53      244.57     33.65 o
  -2  12   7      204.43      202.67     21.85 o
  -1  12   7     2615.13     2682.22     68.74 o
   0  12   7        1.68       19.85     26.26 o
   1  12   7     2577.44     2709.78     79.40 o
   2  12   7      212.16      179.73     36.67 o
  -1  13   7      682.98      771.91     37.43 o
   0  13   7       42.94       11.14     27.42 o
   1  13   7      650.58      622.47     39.22 o
   1   0   8     2350.45     2157.27     44.20 o
   2   0   8     9661.08     9668.83     54.23 o
   3   0   8     6430.46     6302.25     91.62 o
   4   0   8     2723.27     2725.95     61.52 o
   5   0   8      426.64      440.42     38.42 o
  -5   1   8      259.52      291.90     36.39 o
  -4   1   8     1023.53     1055.13     64.42 o
  -3   1   8      903.11      929.87     22.19 o
  -2   1   8     3342.64     3375.93     79.47 o
  -1   1   8     2003.27     2040.22     44.28 o
   0   1   8    19623.88    20601.54    139.61 o
   1   1   8     2010.03     2025.98     35.59 o
   2   1   8     3218.67     3000.84     67.96 o
   3   1   8      913.32      963.12     38.08 o
   4   1   8     1006.94     1002.30     41.03 o
   5   1   8      268.45      315.63     34.58 o
  -5   2   8      470.96      496.76     49.46 o
  -4   2   8     3151.05     3143.01     67.42 o
  -3   2   8     3132.76     3154.05     70.13 o
  -2   2   8    13037.22    12922.33     84.89 o
  -1   2   8     1664.74     1665.97     38.83 o
   0   2   8    22860.88    22023.94    110.42 o
   1   2   8     1522.29     1526.68     31.30 o
   2   2   8    13124.85    12993.52     94.71 o
   3   2   8     3183.60     3111.92     48.06 o
   4   2   8     3120.27     2943.51     61.76 o
   5   2   8      479.02      490.54     46.36 o
  -5   3   8      733.70      764.13     57.91 o
  -4   3   8       30.84       31.06     32.87 o
  -3   3   8       38.92       69.76     16.61 o
  -2   3   8      169.61      218.15     27.65 o
  -1   3   8    11808.83    11868.79     99.37 o
   0   3   8     2601.46     2847.68     62.78 o
   1   3   8    11602.49    11795.09     82.54 o
   2   3   8      158.56      154.84     28.23 o
   3   3   8       32.09       58.99     20.09 o
   4   3   8       32.41       40.04     23.59 o
   5   3   8      716.70      730.57     52.67 o
  -5   4   8      292.88      262.15     40.15 o
  -4   4   8     2979.50     2867.80     95.64 o
  -3   4   8     2844.44     2790.34     38.68 o
  -2   4   8     8532.65     8562.26    132.59 o
  -1   4   8    12226.96    12410.41    163.89 o
   0   4   8     6129.81     6262.47     86.14 o
   1   4   8    12435.40    12550.57    131.63 o
   2   4   8     8790.79     8936.29    101.43 o
   3   4   8     2875.60     2809.16     50.84 o
   4   4   8     2986.85     2872.12     59.40 o
   5   4   8      288.48      245.69     50.47 o
  -4   5   8      505.04      517.96     39.42 o
  -3   5   8       29.79       42.51     13.62 o
  -2   5   8     1045.71     1035.26     24.55 o
  -1   5   8     5385.91     5434.38     46.42 o
   0   5   8     4450.64     4361.64     73.43 o
   1   5   8     5342.55     5390.77     69.92 o
   2   5   8     1079.46     1082.18     35.56 o
   3   5   8       33.27       32.57     19.21 o
   4   5   8      499.26      547.76     64.90 o
  -4   6   8      267.46      274.19     36.73 o
  -3   6   8     6769.90     6778.33     95.87 o
  -2   6   8      295.72      324.76     18.26 o
  -1   6   8     8163.67     8081.08     88.88 o
   0   6   8        0.25       26.14     10.88 o
   1   6   8     8338.46     8274.93    142.13 o
   2   6   8      289.00      299.34     19.71 o
   3   6   8     6767.67     6776.28    120.79 o
   4   6   8      271.55      232.13     50.02 o
  -4   7   8      183.55      216.97     35.56 o
  -3   7   8      918.98      932.01     34.52 o
  -2   7   8     1108.16     1125.49     26.22 o
  -1   7   8      451.46      460.37     18.06 o
   0   7   8     9054.22     8898.77     85.72 o
   1   7   8      477.42      475.19     25.04 o
   2   7   8     1112.90     1163.24     44.76 o
   3   7   8      955.00     1005.48     31.32 o
   4   7   8      179.97      281.90     61.68 o
  -4   8   8      578.14      603.90     45.09 o
  -3   8   8     3255.01     3288.87     74.56 o
  -2   8   8      625.87      635.70     23.19 o
  -1   8   8     3769.47     3829.54     41.20 o
   0   8   8       32.30       55.13     15.09 o
   1   8   8     3735.07     3712.52     67.67 o
   2   8   8      632.82      636.25     39.98 o
   3   8   8     3277.51     3188.22    218.38 o
   4   8   8      560.35      514.25     68.17 o
  -3   9   8       57.22       56.96     23.35 o
  -2   9   8      706.74      679.21     24.14 o
  -1   9   8     2544.28     2461.20     41.24 o
   0   9   8     1576.24     1546.90     48.51 o
   1   9   8     2592.87     2596.36     52.23 o
   2   9   8      717.62      741.74     43.46 o
   3   9   8       53.66       76.61     34.06 o
  -3  10   8      587.62      601.50     29.87 o
  -2  10   8     2227.60     2207.23     38.45 o
  -1  10   8     2428.13     2461.17     42.06 o
   0  10   8      747.61      745.06     35.27 o
   1  10   8     2380.11     2366.04     53.45 o
   2  10   8     2233.11     2104.81     66.68 o
   3  10   8      594.45      606.13     91.34 o
  -2  11   8      108.51      119.75     21.49 o
  -1  11   8     1082.71     1098.23     33.26 o
   0  11   8      505.70      545.04     34.58 o
   1  11   8     1092.52     1041.97     51.73 o
   2  11   8      117.51      132.52     33.73 o
  -2  12   8     1316.78     1290.04     38.39 o
  -1  12   8      288.59      390.48     30.53 o
   0  12   8     1558.72     1657.23     70.75 o
   1  12   8      294.76      321.39     41.62 o
   2  12   8     1273.94     1195.99     78.31 o
  -1  13   8       78.00       56.85     27.10 o
   0  13   8      745.68      671.36     41.79 o
   1  13   8       75.82       58.87     33.00 o
   1   0   9    55733.53    51277.84    423.51 o
   2   0   9     1176.47     1169.46     22.07 o
   3   0   9     4353.32     4441.99     71.86 o
   4   0   9      431.82      429.66     34.29 o
   5   0   9       17.02       20.70     31.57 o
  -5   1   9        4.40       34.31     30.33 o
  -4   1   9     1559.15     1523.87     77.23 o
  -3   1   9      144.70      158.25     20.56 o
  -2   1   9     3793.42     3990.02     69.97 o
  -1   1   9      571.67      568.26     40.29 o
   0   1   9       56.14       58.43     22.93 o
   1   1   9      588.13      576.69     37.11 o
   2   1   9     3785.71     3783.75    138.53 o
   3   1   9      151.33      169.69     42.69 o
   4   1   9     1512.04     1415.51     48.31 o
   5   1   9        2.84       17.66     30.60 o
  -5   2   9     1889.57     1818.01     76.34 o
  -4   2   9      208.04      258.22     31.50 o
  -3   2   9     4430.84     4378.75     67.31 o
  -2   2   9     6417.43     6522.69     80.44 o
  -1   2   9     2189.79     2209.12     37.92 o
   0   2   9    23941.47    23122.91    146.70 o
   1   2   9     2102.43     1992.29     36.61 o
   2   2   9     6421.59     6447.97     75.22 o
   3   2   9     4332.21     4338.89     79.55 o
   4   2   9      184.37      204.74     28.38 o
   5   2   9     1950.94     1911.68     61.53 o
  -5   3   9     1107.41     1096.26     65.31 o
  -4   3   9      211.15      239.28     40.01 o
  -3   3   9     6305.07     6173.25    141.09 o
  -2   3   9      743.97      758.43     27.32 o
  -1   3   9     4210.24     4289.01     89.73 o
   0   3   9      501.72      513.30     18.49 o
   1   3   9     4295.48     4442.67     54.21 o
   2   3   9      757.63      759.13     27.95 o
   3   3   9     6178.31     5964.86     92.39 o
   4   3   9      178.09      166.20     26.78 o
   5   3   9     1126.07     1031.67    106.61 o
  -4   4   9     3153.23     2925.69     83.39 o
  -3   4   9     2378.59     2401.78     33.85 o
  -2   4   9      501.64      532.92     21.18 o
  -1   4   9     2592.05     2672.63     23.83 o
   0   4   9      118.21      153.99     14.97 o
   1   4   9     2573.98     2775.82     59.72 o
   2   4   9      435.92      446.00     21.37 o
   3   4   9     2413.05     2426.08    101.99 o
   4   4   9     3204.92     2952.90     62.39 o
  -4   5   9     1558.18     1564.88     71.07 o
  -3   5   9     1030.29     1016.97     26.36 o
  -2   5   9     4297.86     4171.35     54.97 o
  -1   5   9     1374.91     1418.69     27.23 o
   0   5   9     1254.86     1303.18     27.63 o
   1   5   9     1459.02     1500.31     28.52 o
   2   5   9     4228.27     4163.05     52.45 o
   3   5   9      946.17      921.60     34.45 o
   4   5   9     1583.69     1461.41     58.41 o
  -4   6   9      850.22      837.55     47.37 o
  -3   6   9      448.87      454.22     21.00 o
  -2   6   9     8979.84     8911.26     94.32 o
  -1   6   9     6913.03     6813.78     86.24 o
   0   6   9    16210.09    16247.26     97.30 o
   1   6   9     7019.35     6940.72     63.76 o
   2   6   9     9144.43     9301.38    126.09 o
   3   6   9      460.63      474.53     24.40 o
   4   6   9      840.75      788.75     71.43 o
  -4   7   9      315.06      333.10     43.90 o
  -3   7   9      134.70      140.09     20.00 o
  -2   7   9     2320.15     2264.16     37.47 o
  -1   7   9      363.45      387.84     18.26 o
   0   7   9        0.42       35.33     15.13 o
   1   7   9      332.53      332.99     20.98 o
   2   7   9     2318.28     2293.48     42.43 o
   3   7   9      132.26      137.68     19.75 o
   4   7   9      285.38      353.50     66.20 o
  -4   8   9      484.12      514.93     42.73 o
  -3   8   9      413.60      424.55     29.78 o
  -2   8   9     5281.74     5315.02     69.15 o
  -1   8   9     4485.21     4465.94     45.48 o
   0   8   9     8636.84     8582.25    108.76 o
   1   8   9     4571.59     4591.25    111.35 o
   2   8   9     5223.25     5218.57     63.29 o
   3   8   9      419.63      426.85     41.86 o
   4   8   9      492.46      508.53     71.12 o
  -3   9   9      963.75      949.85     36.59 o
  -2   9   9      846.07      862.04     26.75 o
  -1   9   9      883.57      855.55     31.07 o
   0   9   9        1.03        1.67     23.09 o
   1   9   9      872.37      842.00     34.79 o
   2   9   9      852.78      823.51     51.05 o
   3   9   9      970.86      929.99     51.89 o
  -3  10   9      543.42      558.82     33.11 o
  -2  10   9       27.80       53.84     18.51 o
  -1  10   9      567.01      592.87     30.65 o
   0  10   9       86.95       88.18     25.04 o
   1  10   9      535.12      580.13     41.65 o
   2  10   9       22.55       19.10     30.24 o
   3  10   9      520.96      452.92     45.83 o
  -2  11   9      393.95      416.76     27.21 o
  -1  11   9      564.00      585.06     36.32 o
   0  11   9      219.01      244.12     28.41 o
   1  11   9      586.04      608.20     43.70 o
   2  11   9      388.19      413.70     42.63 o
  -2  12   9      704.93      751.10     33.48 o
  -1  12   9       33.42       51.68     32.22 o
   0  12   9     1529.09     1464.88     52.61 o
   1  12   9       32.14       48.12     34.97 o
   2  12   9      728.44      676.54     51.46 o
   0  13   9       57.10       62.97     30.74 o
   1   0  10     1914.27     2075.56    133.21 o
   2   0  10     1875.73     1840.33     25.74 o
   3   0  10     2253.30     2312.49     98.98 o
   4   0  10     3362.96     3268.44     70.95 o
   5   0  10       75.77      100.03     33.66 o
  -5   1  10      459.35      466.95     54.16 o
  -4   1  10     1365.22     1316.05     49.84 o
  -3   1  10     2632.19     2566.05     55.71 o
  -2   1  10     2900.67     2895.88     63.92 o
  -1   1  10     2659.34     2747.17     80.60 o
   1   1  10     2581.05     2548.66     63.77 o
   2   1  10     2879.63     2862.98     51.75 o
   3   1  10     2649.51     2517.92     72.01 o
   4   1  10     1385.13     1243.40     46.93 o
   5   1  10      446.30      382.90     40.38 o
  -5   2  10      652.84      696.68     54.22 o
  -4   2  10     1382.06     1419.14     62.07 o
  -3   2  10      876.45      895.81     31.10 o
  -2   2  10    14579.93    14888.69    132.66 o
  -1   2  10      601.38      631.86     26.03 o
   0   2  10    25625.19    24036.51    160.74 o
   1   2  10      574.66      572.94     30.98 o
   2   2  10    14562.89    14316.49    143.48 o
   3   2  10      874.42      900.41     34.55 o
   4   2  10     1394.02     1295.25     47.68 o
   5   2  10      669.76      667.41     43.73 o
  -4   3  10      354.12      401.54     46.58 o
  -3   3  10       25.55       38.63     20.13 o
  -2   3  10     2061.42     2089.30     36.79 o
  -1   3  10     3311.10     3428.87     51.70 o
   0   3  10      879.31      931.95     35.68 o
   1   3  10     3278.89     3333.84     65.02 o
   2   3  10     2023.12     2080.80     42.18 o
   3   3  10       25.24       28.64     20.11 o
   4   3  10      364.88      304.68     31.45 o
  -4   4  10     1134.72     1113.10     59.58 o
  -3   4  10     3508.61     3508.14     79.02 o
  -2   4  10     5506.25     5704.13     92.49 o
  -1   4  10    20382.62    20033.02     97.88 o
   0   4  10     8112.24     8367.11     97.48 o
   1   4  10    20357.68    20320.70    122.67 o
   2   4  10     5363.27     5451.15     58.14 o
   3   4  10     3436.52     3416.90     76.43 o
   4   4  10     1122.03     1037.06     54.02 o
  -4   5  10      933.31      974.44     47.53 o
  -3   5  10      222.13      229.88     17.23 o
  -2   5  10     2348.57     2333.78     40.23 o
  -1   5  10     3379.05     3461.74     44.58 o
   0   5  10     2559.52     2632.52     43.36 o
   1   5  10     3383.41     3441.66     41.62 o
   2   5  10     2227.89     2284.99     36.26 o
   3   5  10      234.35      226.58     33.99 o
   4   5  10      931.61      873.70     66.21 o
  -4   6  10      296.58      336.05     36.76 o
  -3   6  10     3779.99     3670.96     83.41 o
  -2   6  10      443.05      492.38     23.91 o
  -1   6  10     3793.98     3844.61     45.86 o
   0   6  10     1434.13     1472.88     26.47 o
   1   6  10     3619.28     3765.15     44.91 o
   2   6  10      402.72      412.22     22.60 o
   3   6  10     3832.58     3664.70     67.39 o
   4   6  10      311.68      291.19     36.46 o
  -4   7  10       91.29      114.08     34.32 o
  -3   7  10     2384.34     2362.25     44.72 o
  -2   7  10      258.11      275.55     18.37 o
  -1   7  10     1518.65     1536.70     45.05 o
   0   7  10     4549.28     4516.40     45.34 o
   1   7  10     1455.95     1523.55     34.70 o
   2   7  10      271.06      300.41     23.19 o
   3   7  10     2318.52     2330.59     73.69 o
   4   7  10       92.36       89.48     57.60 o
  -3   8  10     1790.36     1750.62     40.90 o
  -2   8  10      429.25      450.26     23.44 o
  -1   8  10     1587.93     1618.17     30.68 o
   0   8  10      754.60     1009.12     91.92 o
   1   8  10     1664.86     1669.01     68.68 o
   2   8  10      436.08      433.66     25.53 o
   3   8  10     1759.70     1731.10     64.05 o
  -3   9  10       67.90       65.55     26.29 o
  -2   9  10      888.08      889.92     30.06 o
  -1   9  10      561.61      570.47     25.55 o
   0   9  10      537.61      539.04     28.78 o
   1   9  10      554.90      567.35     42.42 o
   2   9  10      878.73      872.74     42.55 o
   3   9  10       61.09       86.75     36.52 o
  -3  10  10      659.24      675.96     34.80 o
  -2  10  10     1244.03     1212.10     32.19 o
  -1  10  10     4559.36     4562.98     71.01 o
   0  10  10     1168.16     1135.15     38.38 o
   1  10  10     4523.85     4323.98    179.41 o
   2  10  10     1234.67     1226.06     50.80 o
   3  10  10      654.68      608.22     51.17 o
  -2  11  10      312.49      345.47     26.73 o
  -1  11  10      681.83      652.37     32.61 o
   0  11  10        7.79       23.01     21.44 o
   1  11  10      685.87      647.08     46.83 o
   2  11  10      314.97      318.03     32.06 o
  -1  12  10      141.20      148.60     27.79 o
   0  12  10     2274.15     2409.21     57.22 o
   1  12  10      136.60      131.64     38.04 o
   1   0  11     9551.16     9492.05     86.02 o
   2   0  11     6038.37     6035.45     74.16 o
   3   0  11     4916.29     4952.92    105.81 o
   4   0  11     1764.82     1690.24     54.67 o
  -4   1  11      112.86      133.64     32.78 o
  -3   1  11      761.47      794.35     31.90 o
  -2   1  11      769.41      788.51     33.44 o
  -1   1  11     8429.98     8240.77    100.68 o
   1   1  11     8438.40     8266.69     79.11 o
   2   1  11      764.87      802.80     37.34 o
   3   1  11      788.58      787.09     34.89 o
   4   1  11      106.73       79.83     30.71 o
  -4   2  11     1180.50     1144.17    104.17 o
  -3   2  11     6095.76     5940.27    235.03 o
  -2   2  11     3579.85     3702.55     72.73 o
  -1   2  11    11804.42    11719.47    163.74 o
   0   2  11     1827.15     1888.25     52.87 o
   1   2  11    11716.83    11781.72     94.08 o
   2   2  11     3574.93     3458.18     57.21 o
   3   2  11     6096.06     6100.24     79.54 o
   4   2  11     1177.26     1079.68     46.48 o
  -4   3  11      246.66      291.31     42.20 o
  -3   3  11        6.53       17.87     21.26 o
  -2   3  11     2620.65     2658.93     50.46 o
  -1   3  11      213.22      232.88     19.72 o
   0   3  11    14352.59    14029.39     94.95 o
   1   3  11      183.70      212.66     31.81 o
   2   3  11     2592.21     2538.60     77.69 o
   3   3  11        6.20        8.79     22.31 o
   4   3  11      272.64      333.34     43.34 o
  -4   4  11      767.24      746.60     68.57 o
  -3   4  11     5432.46     5263.10    120.52 o
  -2   4  11     4990.28     4979.80     80.39 o
  -1   4  11     4311.75     4250.21     80.54 o
   0   4  11     6180.71     6210.34     59.01 o
   1   4  11     4280.21     4224.76     46.14 o
   2   4  11     4908.47     4930.92     57.67 o
   3   4  11     5437.38     5275.06     95.84 o
   4   4  11      773.68      695.28     81.91 o
  -4   5  11      289.69      330.65     38.63 o
  -3   5  11      106.67      135.89     16.68 o
  -2   5  11      560.47      576.72     22.80 o
  -1   5  11     3419.47     3474.26     45.80 o
   0   5  11     3941.58     4024.08     39.86 o
   1   5  11     3479.88     3449.37     43.39 o
   2   5  11      475.18      485.25     21.75 o
   3   5  11      106.35      146.42     33.10 o
   4   5  11      282.81      280.20     58.41 o
  -4   6  11     2571.42     2374.43     70.70 o
  -3   6  11      397.20      391.25     22.61 o
  -2   6  11     5629.45     5647.28     59.44 o
  -1   6  11      563.27      543.95     19.94 o
   0   6  11     4789.73     4905.13     77.66 o
   1   6  11      522.70      561.98     22.68 o
   2   6  11     5628.06     5617.28     69.51 o
   3   6  11      455.19      462.40     30.86 o
   4   6  11     2562.83     2321.53    177.86 o
  -4   7  11      125.12      182.07     40.63 o
  -3   7  11      134.91      149.52     22.10 o
  -2   7  11      936.98     1004.50     26.70 o
  -1   7  11     4104.80     4044.06     44.01 o
   0   7  11       10.37       20.81     11.96 o
   1   7  11     3933.46     3870.51     63.12 o
   2   7  11      912.33      895.32     28.67 o
   3   7  11      122.09      140.53     22.80 o
   4   7  11      121.90      179.42     60.65 o
  -3   8  11      510.96      483.10     28.07 o
  -2   8  11     3214.93     3197.41     57.16 o
  -1   8  11      181.70      195.17     18.44 o
   0   8  11     5587.94     5454.98     81.09 o
   1   8  11      186.66      199.32     18.28 o
   2   8  11     3201.32     3274.32     54.46 o
   3   8  11      486.99      513.97     51.34 o
  -3   9  11      185.38      194.98     24.76 o
  -2   9  11      726.38      700.71     42.83 o
  -1   9  11     1094.58     1097.91     34.66 o
   0   9  11     3400.03     3234.36     67.99 o
   1   9  11     1001.67      967.76     34.36 o
   2   9  11      679.96      664.30     33.00 o
   3   9  11      167.39      156.40     39.12 o
  -2  10  11     1033.00     1046.11     37.73 o
  -1  10  11     1439.50     1425.61     56.72 o
   0  10  11     1329.10     1365.64     41.72 o
   1  10  11     1366.18     1425.24     61.03 o
   2  10  11     1043.95     1029.80     37.47 o
  -2  11  11      142.95      170.19     27.42 o
  -1  11  11      294.28      339.68     33.58 o
   0  11  11     1334.84     1289.88     43.69 o
   1  11  11      299.85      223.30     40.84 o
   2  11  11      111.93       89.44     24.63 o
  -1  12  11      820.08      835.51     41.84 o
   0  12  11       99.08      102.83     28.41 o
   1  12  11      835.67      832.27     54.98 o
   1   0  12      481.70      456.83     33.47 o
   2   0  12    17349.87    17476.14    156.64 o
   3   0  12      916.70      874.32     38.28 o
   4   0  12      415.61      498.28     41.13 o
  -4   1  12       12.19       43.07     29.51 o
  -3   1  12     2428.32     2509.06     56.46 o
  -2   1  12      544.43      599.14     38.54 o
  -1   1  12     1907.42     1895.25     77.25 o
   1   1  12     1894.83     1777.16     59.16 o
   2   1  12      546.63      544.24     31.28 o
   3   1  12     2463.63     2529.97     74.75 o
   4   1  12       11.34       13.11     29.59 o
  -4   2  12     2627.62     2465.55    137.95 o
  -3   2  12     1271.55     1358.12     44.39 o
  -2   2  12     2710.36     2765.34     67.50 o
  -1   2  12    13151.82    12701.54    306.56 o
   0   2  12     1204.27     1255.83     33.75 o
   1   2  12    12927.21    12578.06    101.48 o
   2   2  12     2721.96     2804.33     54.86 o
   3   2  12     1269.77     1314.51     43.07 o
   4   2  12     2594.73     2368.39     80.92 o
  -4   3  12     2249.69     2183.29    127.32 o
  -3   3  12      485.61      514.43     29.80 o
  -2   3  12     5529.58     5557.31     74.11 o
  -1   3  12      744.23      703.26     30.43 o
   0   3  12       15.73       21.03     14.09 o
   1   3  12      744.72      710.74     37.17 o
   2   3  12     5592.18     5572.78     61.32 o
   3   3  12      486.35      525.20     33.13 o
   4   3  12     2285.38     2116.10    132.26 o
  -4   4  12      825.44      707.32     53.62 o
  -3   4  12     1440.53     1420.67     35.69 o
  -2   4  12     1455.34     1455.47     56.22 o
  -1   4  12       24.68       38.96     17.40 o
   0   4  12     1005.06     1084.67     33.31 o
   1   4  12       21.41       45.34     15.34 o
   2   4  12     1555.92     1574.17     42.51 o
   3   4  12     1455.50     1523.35     46.56 o
   4   4  12      828.19      767.58    102.22 o
  -4   5  12      322.16      317.55     37.43 o
  -3   5  12     1880.28     1817.80     33.76 o
  -2   5  12     1432.59     1408.71     31.83 o
  -1   5  12     1840.89     1902.63     37.19 o
   0   5  12      599.50      642.92     20.28 o
   1   5  12     1757.78     1835.35     34.32 o
   2   5  12     1436.98     1383.07     36.08 o
   3   5  12     1949.86     1887.39     86.91 o
   4   5  12      329.12      297.44     41.72 o
  -4   6  12      156.68      160.79     35.12 o
  -3   6  12     1919.52     1962.57     63.86 o
  -2   6  12     2781.68     2813.89     52.20 o
  -1   6  12     7495.53     7579.69     64.79 o
   0   6  12     6648.99     6651.94     84.50 o
   1   6  12     7583.48     7776.10    136.35 o
   2   6  12     2738.47     2693.26     43.51 o
   3   6  12     1918.82     1911.00     62.36 o
   4   6  12      154.48      144.45     38.87 o
  -3   7  12      757.52      772.47     31.52 o
  -2   7  12      294.70      318.76     21.83 o
  -1   7  12     1059.21     1049.64     26.77 o
   0   7  12      642.85      687.88     23.99 o
   1   7  12     1062.59     1039.00     29.98 o
   2   7  12      306.06      311.76     21.92 o
   3   7  12      745.15      770.24     50.65 o
  -3   8  12     1720.84     1671.23     42.80 o
  -2   8  12     1145.28     1182.00     30.05 o
  -1   8  12     7117.15     7095.46     60.73 o
   0   8  12     2502.47     2528.88     40.57 o
   1   8  12     7128.01     7206.72    107.95 o
   2   8  12     1142.80     1157.09     33.43 o
   3   8  12     1719.60     1656.50     78.83 o
  -3   9  12      643.76      613.33     32.28 o
  -2   9  12      825.03      842.33     31.30 o
  -1   9  12      637.91      692.37     28.04 o
   0   9  12      159.61      165.79     22.79 o
   1   9  12      646.13      662.14     27.34 o
   2   9  12      803.56      771.45     30.84 o
   3   9  12      632.54      562.25     89.80 o
  -2  10  12      485.74      535.62     28.61 o
  -1  10  12        4.00       -1.31     21.64 o
   0  10  12      986.36      997.27     46.38 o
   1  10  12        6.50       31.86     19.89 o
   2  10  12      499.61      513.61     31.62 o
  -1  11  12      429.68      476.27     35.85 o
   0  11  12        7.35       10.05     29.73 o
   1  11  12      450.87      446.86     32.96 o
   1   0  13     1163.57     1188.47     48.43 o
   2   0  13     1116.37     1169.11     40.55 o
   3   0  13     2582.26     2656.71     71.79 o
   4   0  13      677.84      684.61     63.25 o
  -4   1  13     1513.88     1291.07     67.12 o
  -3   1  13     1662.02     1667.27     60.20 o
  -2   1  13     3388.48     3420.63     76.71 o
  -1   1  13     3380.77     3246.09     73.21 o
   0   1  13     1662.54     1678.14     53.68 o
   1   1  13     3382.46     3293.80     88.45 o
   2   1  13     3376.87     3303.24     61.44 o
   3   1  13     1699.94     1667.38     49.35 o
   4   1  13     1515.19     1316.57    112.70 o
  -4   2  13      769.90      658.63     56.32 o
  -3   2  13     3241.64     3277.57     73.45 o
  -2   2  13      396.50      400.70     37.00 o
  -1   2  13    14775.44    14000.77    175.53 o
   0   2  13      100.64      113.83     26.49 o
   1   2  13    15076.32    14452.03    138.24 o
   2   2  13      409.66      433.35     29.62 o
   3   2  13     3236.88     3294.06    118.20 o
   4   2  13      752.31      673.89     54.02 o
  -4   3  13      243.53      264.44     44.21 o
  -3   3  13     1459.24     1417.56     46.18 o
  -2   3  13      234.35      246.72     34.10 o
  -1   3  13      823.15      814.31     35.51 o
   0   3  13     4479.91     4522.05     64.30 o
   1   3  13      862.76      814.86     32.76 o
   2   3  13      250.76      257.99     27.65 o
   3   3  13     1467.14     1357.30     46.03 o
   4   3  13      271.91      287.70     43.86 o
  -4   4  13      305.57      341.10     49.74 o
  -3   4  13     2226.70     2215.36     51.08 o
  -2   4  13     6454.79     6689.64     85.53 o
  -1   4  13     4112.08     4024.58     50.23 o
   0   4  13    18951.09    18637.84    158.68 o
   1   4  13     3995.47     3947.77     53.70 o
   2   4  13     6607.34     6674.91    106.38 o
   3   4  13     2204.43     2135.84     55.33 o
   4   4  13      314.56      251.35     43.74 o
  -4   5  13       53.44       43.08     34.66 o
  -3   5  13     1842.28     1900.97     39.16 o
  -2   5  13      578.81      582.89     23.03 o
  -1   5  13     2028.03     2035.97     48.66 o
   0   5  13     1812.97     1890.67     36.57 o
   1   5  13     2115.68     2171.19     40.79 o
   2   5  13      613.18      583.25     28.14 o
   3   5  13     1815.91     1811.16     76.06 o
   4   5  13       55.50       28.67     38.41 o
  -3   6  13      266.67      273.75     22.85 o
  -2   6  13     2481.97     2527.45     49.14 o
  -1   6  13     1115.33     1158.97     37.37 o
   0   6  13     2006.70     2067.00     39.30 o
   1   6  13     1123.88     1180.50     30.58 o
   2   6  13     2380.87     2402.48     42.56 o
   3   6  13      260.37      222.70     40.70 o
  -3   7  13       15.12        5.20     21.65 o
  -2   7  13     2306.55     2278.78     41.59 o
  -1   7  13     1209.63     1233.42     29.24 o
   0   7  13      585.12      575.32     23.80 o
   1   7  13     1185.99     1164.99     32.04 o
   2   7  13     2356.59     2345.04     43.47 o
   3   7  13       19.40       55.82     36.90 o
  -3   8  13       85.15       92.83     24.68 o
  -2   8  13     1456.23     1429.25     31.41 o
  -1   8  13      572.85      578.72     23.85 o
   0   8  13      656.55      650.57     28.75 o
   1   8  13      617.86      650.00     26.88 o
   2   8  13     1465.75     1506.63     37.39 o
   3   8  13       95.22      121.11     47.47 o
  -2   9  13      192.51      188.62     21.06 o
  -1   9  13      205.00      230.24     23.07 o
   0   9  13      822.77      859.87     33.63 o
   1   9  13      222.27      229.13     25.55 o
   2   9  13      180.07      181.83     23.23 o
  -2  10  13     2158.41     2198.09     46.53 o
  -1  10  13      675.79      653.43     30.22 o
   0  10  13     4861.89     5018.76     76.52 o
   1  10  13      717.08      760.78     36.86 o
   2  10  13     2225.43     2285.15     48.23 o
  -1  11  13      223.54      245.44     27.14 o
   0  11  13      680.97      607.29     36.11 o
   1  11  13      237.90      270.37     33.42 o
   0   0  14    10771.95    10205.88    179.26 o
   1   0  14     1886.76     1924.49     83.44 o
   2   0  14     4170.69     4023.81     86.39 o
   3   0  14     3972.61     4150.75     90.57 o
   4   0  14     1565.76     1287.43     67.91 o
  -4   1  14      339.64      339.92     50.33 o
  -3   1  14       24.81        5.39     32.34 o
  -2   1  14     1559.28     1619.05     58.76 o
  -1   1  14     1235.04     1229.71     51.74 o
   0   1  14     5830.63     5618.20     96.63 o
   1   1  14     1340.66     1324.96     85.04 o
   2   1  14     1508.56     1658.29    108.97 o
   3   1  14       29.97       64.65     27.13 o
   4   1  14      339.42      325.80     48.59 o
  -4   2  14     1807.45     1676.66     76.93 o
  -3   2  14     1940.88     1947.70     66.53 o
  -2   2  14     6823.55     6763.52    110.39 o
  -1   2  14     2271.33     2194.52     64.45 o
   0   2  14     4958.32     4877.88     90.72 o
   1   2  14     2309.65     2263.95     51.48 o
   2   2  14     6786.60     6427.60     86.25 o
   3   2  14     2012.47     2008.87     55.31 o
   4   2  14     1835.55     1649.36     78.54 o
  -4   3  14      150.82      149.95     47.66 o
  -3   3  14      136.39      184.02     27.19 o
  -2   3  14       72.67       86.99     31.30 o
  -1   3  14     4702.85     4626.75    106.59 o
   0   3  14       26.59       32.94     21.24 o
   1   3  14     4796.20     4710.13     81.18 o
   2   3  14       61.82       99.20     36.68 o
   3   3  14      132.31      122.20     29.37 o
   4   3  14      139.21      100.80     41.84 o
  -4   4  14     1559.80     1514.87     77.21 o
  -3   4  14     1441.55     1454.40     61.35 o
  -2   4  14     5513.13     5507.19     81.92 o
  -1   4  14     3281.40     3236.45     78.16 o
   0   4  14     3363.74     3356.32     58.11 o
   1   4  14     3230.64     3236.34     71.07 o
   2   4  14     5447.02     5512.05     81.66 o
   3   4  14     1431.90     1300.37     48.68 o
   4   4  14     1573.41     1709.82    109.77 o
  -3   5  14       77.55       80.88     27.14 o
  -2   5  14      494.40      511.71     23.16 o
  -1   5  14     1347.95     1442.00     39.39 o
   0   5  14     2069.49     1980.05     45.10 o
   1   5  14     1356.90     1360.99     36.94 o
   2   5  14      520.04      541.47     80.02 o
   3   5  14       67.22       98.87     28.60 o
  -3   6  14     3436.51     3581.10     81.44 o
  -2   6  14      474.23      507.60     25.74 o
  -1   6  14     5385.71     5377.34     70.66 o
   0   6  14      131.20      148.79     23.87 o
   1   6  14     5367.51     5501.64     63.88 o
   2   6  14      486.67      531.02     34.27 o
   3   6  14     3434.06     3385.56     89.94 o
  -3   7  14      163.21      190.05     25.41 o
  -2   7  14      821.74      815.39     29.85 o
  -1   7  14      127.64      144.61     17.75 o
   0   7  14     3661.40     3679.90     74.59 o
   1   7  14      131.83      128.28     19.60 o
   2   7  14      838.60      827.09     34.65 o
   3   7  14      166.36      219.57     35.36 o
  -3   8  14     1808.15     1828.59     46.64 o
  -2   8  14      517.97      517.30     29.11 o
  -1   8  14     2245.74     2347.57     39.74 o
   0   8  14      174.24      206.38     26.83 o
   1   8  14     2228.43     2275.64     51.49 o
   2   8  14      514.06      522.01     28.64 o
   3   8  14     1811.54     1766.37     89.58 o
  -2   9  14      248.73      270.18     24.67 o
  -1   9  14     1839.47     1919.98     38.77 o
   0   9  14     1444.30     1450.18     41.26 o
   1   9  14     1854.45     1845.12     44.50 o
   2   9  14      247.55      264.65     28.17 o
  -1  10  14      838.30      875.56     36.50 o
   0  10  14      439.78      488.65     33.02 o
   1  10  14      876.11      839.73     38.90 o
   0  11  14      301.53      346.95     31.15 o
   1   0  15    15923.51    15645.00    387.65 o
   2   0  15      782.62      751.71     48.34 o
   3   0  15     3300.80     3344.20     72.06 o
   4   0  15      247.05      242.60     40.70 o
  -4   1  15      579.97      563.50     56.12 o
  -3   1  15      169.10      146.21     37.03 o
  -2   1  15     3564.12     3608.06     86.22 o
  -1   1  15     1379.17     1300.40     54.56 o
   0   1  15      363.22      356.60     37.48 o
   1   1  15     1325.34     1309.77     54.98 o
   2   1  15     3569.98     3580.35     69.21 o
   3   1  15      171.42      129.58     30.25 o
   4   1  15      589.79      568.79     56.43 o
  -4   2  15       58.90       61.83     45.34 o
  -3   2  15     1826.54     1843.29     68.01 o
  -2   2  15     2834.98     2774.38     77.38 o
  -1   2  15     1777.32     1652.09     60.03 o
   0   2  15     5670.75     5584.32    101.11 o
   1   2  15     1776.71     1720.13     47.51 o
   2   2  15     2836.84     2819.15     61.96 o
   3   2  15     1860.65     1774.22     54.83 o
   4   2  15       67.14       98.07     44.96 o
  -4   3  15      240.52      217.09     46.48 o
  -3   3  15     3703.44     3648.24     84.17 o
  -2   3  15      692.30      674.07     52.32 o
  -1   3  15     2357.41     2134.12     68.07 o
   0   3  15     1132.40     1053.48     50.30 o
   1   3  15     2342.30     2298.82     56.85 o
   2   3  15      674.03      633.84     36.67 o
   3   3  15     3716.43     3682.29     74.61 o
   4   3  15      253.97      362.69     74.81 o
  -3   4  15      987.25      956.33     40.98 o
  -2   4  15      409.86      440.58     43.15 o
  -1   4  15     1333.47     1308.26     44.41 o
   0   4  15        0.86       15.64     31.72 o
   1   4  15     1321.40     1370.65     58.06 o
   2   4  15      416.29      456.93     34.17 o
   3   4  15      942.13      944.20     64.10 o
  -3   5  15      612.48      606.87     37.33 o
  -2   5  15     2219.13     2217.17     62.17 o
  -1   5  15      848.80      814.56     33.61 o
   0   5  15     1185.74     1194.11     53.88 o
   1   5  15      845.90      838.40     32.29 o
   2   5  15     2238.39     2219.52     57.77 o
   3   5  15      633.22      610.64     40.51 o
  -3   6  15      104.49      123.30     28.40 o
  -2   6  15     3552.60     3617.09     48.83 o
  -1   6  15     3129.64     3206.83     58.02 o
   0   6  15     6708.96     6928.47     94.42 o
   1   6  15     3104.30     3085.67     57.42 o
   2   6  15     3491.06     3580.64     87.30 o
   3   6  15      108.99      115.48     30.77 o
  -3   7  15       25.87       49.99     24.81 o
  -2   7  15      747.02      717.56     29.68 o
  -1   7  15      734.89      800.58     28.86 o
   0   7  15      101.26       91.94     22.25 o
   1   7  15      740.18      760.44     35.37 o
   2   7  15      765.44      740.33     40.11 o
   3   7  15       21.53       23.15     32.35 o
  -2   8  15     2394.49     2467.53     53.55 o
  -1   8  15     1937.05     2002.29     42.47 o
   0   8  15     5151.13     5334.46     78.40 o
   1   8  15     1920.08     1993.60     49.90 o
   2   8  15     2406.42     2406.06     54.70 o
  -2   9  15      410.05      424.37     30.75 o
  -1   9  15      298.10      292.76     27.49 o
   0   9  15       82.45       99.03     26.84 o
   1   9  15      298.36      283.93     26.42 o
   2   9  15      409.53      468.55     39.89 o
  -1  10  15      389.87      453.90     34.33 o
   0  10  15       38.46       44.65     24.48 o
   1  10  15      370.20      381.85     32.92 o
   0   0  16       34.77        6.31     45.97 o
   1   0  16       76.44      148.61     64.69 o
   2   0  16      805.51      809.90     50.59 o
   3   0  16      960.84      990.98     57.80 o
  -3   1  16     1676.48     1828.12     71.19 o
  -2   1  16      759.50      731.35     90.18 o
  -1   1  16      761.14      778.40     47.34 o
   0   1  16     1714.52     1682.68     61.79 o
   1   1  16      796.43      757.22     47.44 o
   2   1  16      824.84      837.00     48.33 o
   3   1  16     1612.20     1675.38     56.94 o
  -3   2  16      546.68      605.03     50.94 o
  -2   2  16     5715.60     5789.25    221.39 o
  -1   2  16      512.58      484.73     43.04 o
   0   2  16    13238.20    12918.02    415.70 o
   1   2  16      478.95      448.04     41.75 o
   2   2  16     5830.29     5877.71    189.59 o
   3   2  16      540.50      563.12     41.31 o
  -3   3  16      124.22      125.90     33.43 o
  -2   3  16      816.96      821.44     51.06 o
  -1   3  16      650.10      641.29     79.08 o
   0   3  16       74.97       95.84     35.04 o
   1   3  16      643.43      634.92     39.55 o
   2   3  16      819.05      806.02     41.03 o
   3   3  16      120.57      112.84     32.46 o
  -3   4  16     1309.84     1411.15     89.26 o
  -2   4  16     2130.24     2109.83     75.64 o
  -1   4  16    10809.47    10658.39    178.72 o
   0   4  16     4033.15     3959.68     92.00 o
   1   4  16    10854.26    11006.40    151.18 o
   2   4  16     2127.38     2157.92     58.95 o
   3   4  16     1337.93     1332.48     51.59 o
  -3   5  16      272.48      263.02     33.87 o
  -2   5  16     1190.81     1254.58     57.20 o
  -1   5  16      670.91      677.47     32.95 o
   0   5  16      599.93      588.21     36.63 o
   1   5  16      649.43      608.00     49.02 o
   2   5  16     1190.33     1215.11     48.52 o
   3   5  16      268.02      253.15     38.57 o
  -3   6  16     1344.16     1295.60     56.84 o
  -2   6  16      222.11      274.98     24.01 o
  -1   6  16     1508.90     1574.32     40.53 o
   0   6  16     1540.91     1519.13     51.08 o
   1   6  16     1515.25     1611.17     53.21 o
   2   6  16      233.95      291.82     41.08 o
   3   6  16     1316.30     1257.90     53.38 o
  -2   7  16      181.18      154.01     21.27 o
  -1   7  16      635.71      609.82     30.73 o
   0   7  16      746.79      758.68     35.48 o
   1   7  16      646.08      660.15     34.45 o
   2   7  16      181.93      176.19     30.17 o
  -2   8  16      115.47      131.17     23.07 o
  -1   8  16      709.54      717.61     37.21 o
   0   8  16      821.96      742.47     37.94 o
   1   8  16      711.40      738.75     37.07 o
   2   8  16      106.33      104.52     39.63 o
  -1   9  16      142.03      184.41     25.73 o
   0   9  16       41.90       36.01     27.45 o
   1   9  16      155.20      144.79     29.01 o
   1   0  17     5859.37     5567.12    128.34 o
   2   0  17     1704.09     1731.73    179.25 o
   3   0  17     2125.64     2298.38    130.18 o
  -3   1  17      120.87      119.44     41.98 o
  -2   1  17      322.02      301.39     42.01 o
  -1   1  17     4442.58     4409.51     99.32 o
   0   1  17     1149.63     1110.36     56.58 o
   1   1  17     4413.95     4301.88     99.98 o
   2   1  17      330.74      441.87     46.35 o
   3   1  17      116.83      175.23     34.59 o
  -3   2  17     2080.52     1974.27     76.11 o
  -2   2  17     1245.87     1287.80    134.20 o
  -1   2  17     3567.21     3663.10    161.24 o
   0   2  17     1467.52     1388.32     62.08 o
   1   2  17     3569.85     3703.12     94.08 o
   2   2  17     1201.56     1142.27     48.41 o
   3   2  17     2022.80     2185.95     64.81 o
  -3   3  17      197.64      174.16     36.26 o
  -2   3  17     1603.79     1652.93     69.00 o
  -1   3  17      113.75      138.28     39.00 o
   0   3  17     6291.73     6017.52    115.79 o
   1   3  17      105.09      109.93     34.68 o
   2   3  17     1619.45     1573.00     53.30 o
   3   3  17      215.70      231.17     35.67 o
  -3   4  17     1797.76     1848.96     65.93 o
  -2   4  17     1394.77     1412.83     52.41 o
  -1   4  17     2091.31     2023.00     73.93 o
   0   4  17     1939.87     2084.88     73.51 o
   1   4  17     2127.20     2145.76    146.17 o
   2   4  17     1418.38     1421.22     51.56 o
   3   4  17     1822.43     1864.41     61.88 o
  -3   5  17       33.07       29.25     35.48 o
  -2   5  17      291.98      294.45     36.03 o
  -1   5  17     1252.64     1266.23     61.27 o
   0   5  17     1730.93     1753.40    110.37 o
   1   5  17     1255.92     1207.25     62.32 o
   2   5  17      302.85      372.15     35.09 o
   3   5  17       29.77       29.38     32.57 o
  -2   6  17     3011.10     2993.28     52.36 o
  -1   6  17      179.17      163.40     30.24 o
   0   6  17     3236.56     3182.27     73.55 o
   1   6  17      181.36      214.17     40.17 o
   2   6  17     3019.53     3114.94    158.15 o
  -2   7  17       26.20       65.33     22.27 o
  -1   7  17     1672.70     1727.62     50.08 o
   0   7  17        1.10       37.42     32.61 o
   1   7  17     1717.92     1768.98     62.06 o
   2   7  17       27.44       38.24     61.06 o
  -1   8  17      204.32      260.01     29.30 o
   0   8  17     1207.47     1331.61     46.18 o
   1   8  17      204.10      221.63     30.99 o
   0   9  17     1504.69     1533.86     50.27 o
   0   0  18    15663.00    14828.17    254.01 o
   1   0  18      402.05      477.56     46.52 o
   2   0  18     6231.14     6200.44    179.85 o
   3   0  18      614.98      585.57     54.84 o
  -3   1  18      935.28     1005.61     63.10 o
  -2   1  18      416.22      458.85     49.16 o
  -1   1  18      735.96      735.48     52.33 o
   0   1  18     1003.62     1014.41     61.16 o
   1   1  18      751.72      746.45     52.77 o
   2   1  18      419.81      421.81     48.58 o
   3   1  18      914.67     1048.44    151.62 o
  -3   2  18      560.01      632.40     62.40 o
  -2   2  18     1422.19     1446.42     69.97 o
  -1   2  18     4178.01     4142.92    100.87 o
   0   2  18      684.25      669.03     50.50 o
   1   2  18     4220.49     4110.55    101.99 o
   2   2  18     1374.09     1458.40    110.64 o
   3   2  18      581.92      658.95     47.15 o
  -3   3  18      118.05      131.26     48.60 o
  -2   3  18     2186.89     2311.48     82.00 o
  -1   3  18      711.45      727.48     54.26 o
   0   3  18      318.95      322.76     44.21 o
   1   3  18      729.68      746.66     54.14 o
   2   3  18     2161.61     2137.22     62.47 o
   3   3  18      108.98      103.50     36.43 o
  -2   4  18      864.28      842.09     51.97 o
  -1   4  18      104.28       59.40     37.02 o
   0   4  18      374.87      492.47     48.71 o
   1   4  18       98.89      114.25     40.18 o
   2   4  18      858.63      888.04     45.80 o
  -2   5  18      648.73      622.68     43.55 o
  -1   5  18     1312.13     1279.41     66.75 o
   0   5  18      220.10      187.64     40.22 o
   1   5  18     1312.28     1303.23     70.24 o
   2   5  18      638.86      661.22     56.67 o
  -2   6  18      670.09      708.89     36.40 o
  -1   6  18     3310.73     3244.03     95.52 o
   0   6  18     2284.09     2226.74     80.71 o
   1   6  18     3379.61     3424.77     97.80 o
   2   6  18      690.76      712.65     59.08 o
  -1   7  18      247.00      277.00     31.67 o
   0   7  18      563.07      589.92     41.26 o
   1   7  18      259.13      212.32     70.41 o
   0   8  18     1359.82     1319.29     55.24 o
   1   0  19      118.40      147.98     41.68 o
   2   0  19      461.11      508.60     52.06 o
  -2   1  19     1515.46     1512.62     71.92 o
  -1   1  19      577.10      610.46     62.29 o
   0   1  19      147.82      185.80     38.20 o
   1   1  19      554.70      590.81     52.55 o
   2   1  19     1548.19     1472.11     71.95 o
  -2   2  19       65.58       39.85     38.91 o
  -1   2  19     6000.17     6112.09    136.51 o
   0   2  19      380.96      393.83     45.81 o
   1   2  19     5930.47     5867.19    123.31 o
   2   2  19       78.85       71.82     47.41 o
  -2   3  19       90.81      106.52     43.67 o
  -1   3  19      342.28      387.80     47.34 o
   0   3  19      414.67      392.29     48.30 o
   1   3  19      329.50      296.77     56.75 o
   2   3  19       90.72      190.47     72.59 o
  -2   4  19     2997.68     3001.00     84.67 o
  -1   4  19     1746.65     1623.90    135.89 o
   0   4  19     7920.57     7858.28    189.64 o
   1   4  19     1734.40     1851.68     91.28 o
   2   4  19     2944.56     2957.51     95.68 o
  -2   5  19      305.25      308.19     47.11 o
  -1   5  19      535.74      505.13     58.99 o
   0   5  19      562.44      588.46     55.39 o
   1   5  19      538.04      504.34     51.43 o
   2   5  19      304.89      305.16     48.76 o
  -1   6  19      532.83      603.64     56.93 o
   0   6  19      596.32      579.46     55.59 o
   1   6  19      519.38      537.36     52.47 o
   0   7  19      114.26      149.73     42.72 o
   0   0  20     2698.65     2500.68    123.73 o
   1   0  20      642.77      658.86     56.99 o
   2   0  20     2662.00     2554.72     91.24 o
  -2   1  20      596.14      674.68     89.97 o
  -1   1  20      413.74      417.81     56.17 o
   0   1  20     2568.70     2464.09     88.04 o
   1   1  20      378.84      391.62     51.06 o
   2   1  20      611.34      613.75     57.37 o
  -2   2  20     1836.03     1720.07     79.09 o
  -1   2  20      807.14      821.67     62.37 o
   0   2  20     2271.63     2277.25    101.18 o
   1   2  20      816.73      850.33     89.41 o
   2   2  20     1813.76     1704.92    190.01 o
  -2   3  20      149.62      160.80     46.83 o
  -1   3  20     2358.82     2319.70     88.20 o
   0   3  20       84.04      107.56     45.04 o
   1   3  20     2322.98     2465.75     96.30 o
   2   3  20      146.68      153.34     42.53 o
  -1   4  20      912.03      944.04     62.57 o
   0   4  20      693.70      792.46     57.51 o
   1   4  20      906.56      928.55     63.06 o
  -1   5  20      664.08      684.99     56.60 o
   0   5  20      918.55      912.20     64.50 o
   1   5  20      631.49      643.98     60.07 o
   0   6  20      408.89      420.97     53.82 o
   1   0  21     6195.09     5998.98    160.28 o
  -1   1  21      574.62      553.18     55.42 o
   0   1  21      323.88      375.20     49.67 o
   1   1  21      589.76      605.58     58.56 o
  -1   2  21      555.55      539.31     54.80 o
   0   2  21     2787.31     2948.09     96.78 o
   1   2  21      562.13      555.13     57.85 o
  -1   3  21      355.17      348.37     52.73 o
   0   3  21      691.47      684.77     58.31 o
   1   3  21      344.96      331.14     48.70 o
   0   4  21        1.33       14.02     41.22 o
   0   0  22       39.09       71.96     65.68 o
   0   1  22       14.64       91.42     46.97 o
 
